# Supplementary material for: BDNF-TrkB signaling in oxytocin neurons contributes to maternal behavior
Source: eLife. 2018 Sep 7;7:e33676. doi: 10.7554/eLife.33676 (PMC6135608; doi:10.7554/eLife.33676)
Supplement: Supplementary file 1. — Table S1. Differential gene expression analysis of OXT Input vs. IP samples for all expressed genes. Table S2. Comparison of significant OXT neuron gene enrichment using Nugen Ovation RNA-seq System V2 kit vs. Nugen Ovation SoLo RNA-seq system. Table also includes comparison of differential gene expression between OXT neurons, Cort inhibitory interneurons, and Ntsr1 layer VI corticothalamic neurons versus their respective input RNA samples, as well as an overall OXT-IP versus pooled Cort-IP and Ntsr1-IP samples to assess specificity for these genes that were enriched in OXT neurons. Table S3. Gene Ontology analysis in OXT neurons. Enriched and depleted GO terms from differential expression analysis of OXT Input vs. IP. Table S4. Differential gene expression analysis of OXT-IP vs. Cort-IP and Ntsr1-IP samples for all expressed genes. Table S5. Gene ontology enrichment analysis for genes differentially expressed in OXT-IP vs. Cort-IP and Ntsr1-IP samples Table S6. OXT enriched mouse model genes in SFARI. List of genes enriched in OXT neurons implicated in genetic animal models of autism spectrum disorder (ASD) by the Simons Foundation Autism Research Initiative (SFARI). Table S7. OXT enriched human genes in SFARI. List of genes enriched in OXT neurons implicated in ASD by the SFARI Human Gene Module using the subset of mouse-expressed genes with human homologs. Table S8. Differential gene expression analysis of control IP vs. Bdnf-e1 -/- IP samples. Table S9. Gene Ontology analysis in OXT neurons with disruption of BDNF signaling. GO terms enriched from differential expression analysis of control IP vs. Bdnf-e1 -/- IP samples. Table S10. BDNF-dependent OXT genes in SFARI. List of genes perturbed in OXT neurons following disruption of BDNF signaling that are implicated in autism spectrum disorder (ASD) by the Simons Foundation Autism Research Initiative (SFARI). [file elife-33676-supp1.xlsx]

## Sheet: Table S1
gencodeID	Symbol	logFC	t	P.Value	adj.P.Val	B	ensemblID	Length	gene_type	EntrezID	AveExpr
ENSMUSG00000021061.15	Sptb	7.00436	47.2153	4.61048e-18	1.03607e-13	30.9193	ENSMUSG00000021061	12147	protein_coding	20741	9.46088
ENSMUSG00000002028.12	Kmt2a	4.368	42.598	2.21836e-17	2.49255e-13	29.8129	ENSMUSG00000002028	16670	protein_coding	214162	10.0401
ENSMUSG00000026131.18	Dst	5.1012	38.7662	9.33185e-17	5.24263e-13	28.7072	ENSMUSG00000026131	41155	protein_coding	13518	11.3575
ENSMUSG00000021188.14	Trip11	4.68889	39.3624	7.39611e-17	5.24263e-13	28.4612	ENSMUSG00000021188	10150	protein_coding	109181	8.86028
ENSMUSG00000002265.16	Peg3	4.46131	35.8127	3.1166e-16	1.40073e-12	27.6274	ENSMUSG00000002265	13324	protein_coding	18616	13.1109
ENSMUSG00000020315.18	Sptbn1	5.51857	34.432	5.6647e-16	2.08455e-12	27.0123	ENSMUSG00000020315	17492	protein_coding	20742	11.9759
ENSMUSG00000057738.13	Sptan1	5.50558	34.05	6.71066e-16	2.08455e-12	26.8012	ENSMUSG00000057738	13362	protein_coding	20740	11.0525
ENSMUSG00000028649.17	Macf1	5.36379	33.7022	7.84277e-16	2.08455e-12	26.6676	ENSMUSG00000028649	26689	protein_coding	11426	11.3347
ENSMUSG00000032826.17	Ank2	5.18316	33.393	9.02026e-16	2.08455e-12	26.5526	ENSMUSG00000032826	35004	protein_coding	109676	11.8489
ENSMUSG00000032827.15	Ppp1r9a	4.57341	33.3315	9.2762e-16	2.08455e-12	26.4695	ENSMUSG00000032827	14531	protein_coding	243725	10.728
ENSMUSG00000031229.16	Atrx	4.43821	31.8206	1.87486e-15	3.83017e-12	25.6507	ENSMUSG00000031229	21757	protein_coding	22589	9.21636
ENSMUSG00000022263.9	Trio	3.87691	31.5416	2.14256e-15	3.93297e-12	25.3789	ENSMUSG00000022263	11494	protein_coding	223435	8.3299
ENSMUSG00000078161.8	Erich3	4.44644	31.2135	2.51051e-15	4.02973e-12	25.2656	ENSMUSG00000078161	8963	protein_coding	209601	8.49351
ENSMUSG00000067889.4	Sptbn2	5.79403	30.9608	2.8395e-15	4.25396e-12	25.1249	ENSMUSG00000067889	8251	protein_coding	20743	8.40549
ENSMUSG00000003119.14	Cdk12	4.0785	31.4169	2.27521e-15	3.93297e-12	25.0396	ENSMUSG00000003119	11730	protein_coding	69131	7.21729
ENSMUSG00000064339.1	mt-Rnr2	-1.73064	-30.4559	3.64226e-15	5.11555e-12	25.0223	ENSMUSG00000064339	1582	Mt_rRNA		17.2533
ENSMUSG00000034593.16	Myo5a	3.69725	29.7098	5.30127e-15	5.95651e-12	24.7788	ENSMUSG00000034593	14803	protein_coding	17918	10.6639
ENSMUSG00000022000.10	Zc3h13	3.64844	30.036	4.49399e-15	5.94053e-12	24.7003	ENSMUSG00000022000	6151	protein_coding	67302	8.2776
ENSMUSG00000049550.17	Clip1	4.16156	29.7118	5.29598e-15	5.95651e-12	24.5666	ENSMUSG00000049550	12388	protein_coding	56430	8.38528
ENSMUSG00000022565.15	Plec	5.23269	29.71	5.30081e-15	5.95651e-12	24.4718	ENSMUSG00000022565	18113	protein_coding	18810	7.9302
ENSMUSG00000041720.12	Pi4ka	3.25617	28.4953	9.96331e-15	1.06617e-11	24.0413	ENSMUSG00000041720	11257	protein_coding	224020	8.83957
ENSMUSG00000022141.6	Nipbl	4.16372	27.8953	1.37392e-14	1.4034e-11	23.6165	ENSMUSG00000022141	8815	protein_coding	71175	7.93376
ENSMUSG00000036617.16	Etl4	4.86546	27.4497	1.75187e-14	1.71165e-11	23.4147	ENSMUSG00000036617	16067	protein_coding	208618	8.09654
ENSMUSG00000037736.18	Limch1	4.93676	27.0563	2.17801e-14	1.95777e-11	23.181	ENSMUSG00000037736	10263	protein_coding	77569	7.89115
ENSMUSG00000015597.16	Zfp318	3.86863	26.889	2.3915e-14	2.067e-11	23.0194	ENSMUSG00000015597	8594	protein_coding	57908	7.4289
ENSMUSG00000028456.18	Unc13b	5.24069	27.1056	2.11898e-14	1.95777e-11	22.8916	ENSMUSG00000028456	22746	protein_coding	22249	6.61729
ENSMUSG00000005417.17	Mprip	4.56836	25.7967	4.4662e-14	3.6448e-11	22.6542	ENSMUSG00000005417	13327	protein_coding	26936	9.56305
ENSMUSG00000043384.15	Gprasp1	3.70073	25.708	4.7036e-14	3.6448e-11	22.6184	ENSMUSG00000043384	8119	protein_coding	67298	11.3259
ENSMUSG00000040761.16	Spen	3.32561	25.7373	4.62369e-14	3.6448e-11	22.5063	ENSMUSG00000040761	14089	protein_coding	56381	8.04243
ENSMUSG00000031626.17	Sorbs2	3.2887	25.2841	6.04017e-14	4.52449e-11	22.1472	ENSMUSG00000031626	27851	protein_coding	234214	7.27784
ENSMUSG00000064337.1	mt-Rnr1	-2.13857	-24.515	9.60747e-14	6.96448e-11	21.6861	ENSMUSG00000064337	955	Mt_rRNA		15.7349
ENSMUSG00000052917.14	Senp7	3.70532	24.3058	1.0927e-13	7.44096e-11	21.6285	ENSMUSG00000052917	13853	protein_coding	66315	7.46475
ENSMUSG00000025278.8	Flnb	3.47167	24.3771	1.0457e-13	7.34342e-11	21.5112	ENSMUSG00000025278	9100	protein_coding	286940	6.57565
ENSMUSG00000063146.11	Clip2	4.22946	24.096	1.24445e-13	8.22508e-11	21.4123	ENSMUSG00000063146	5187	protein_coding	269713	6.89827
ENSMUSG00000034799.16	Unc13a	3.28424	23.2928	2.06863e-13	1.29129e-10	21.087	ENSMUSG00000034799	12623	protein_coding	382018	8.07219
ENSMUSG00000041297.7	Cdk13	3.26987	23.221	2.16648e-13	1.31582e-10	20.9608	ENSMUSG00000041297	7081	protein_coding	69562	7.26745
ENSMUSG00000046743.6	Fat4	4.21117	23.3073	2.04941e-13	1.29129e-10	20.9551	ENSMUSG00000046743	17165	protein_coding	329628	6.89363
ENSMUSG00000030016.14	Zfp638	3.41995	22.9601	2.56574e-13	1.51729e-10	20.8763	ENSMUSG00000030016	15810	protein_coding	18139	8.03397
ENSMUSG00000020900.15	Myh10	3.48749	22.4662	3.55183e-13	1.94675e-10	20.6049	ENSMUSG00000020900	10458	protein_coding	77579	9.13099
ENSMUSG00000096054.2	Syne1	3.20491	22.4696	3.54375e-13	1.94675e-10	20.5887	ENSMUSG00000096054	11801	protein_coding	64009	8.49078
ENSMUSG00000031540.13	Kat6a	3.26852	22.0869	4.5807e-13	2.45089e-10	20.3086	ENSMUSG00000031540	9180	protein_coding	244349	7.89088
ENSMUSG00000027882.18	Stxbp3	4.28248	22.8521	2.75331e-13	1.58647e-10	20.2275	ENSMUSG00000027882	5340	protein_coding	20912	5.28478
ENSMUSG00000069601.13	Ank3	3.34445	21.2426	8.19249e-13	4.26293e-10	19.7505	ENSMUSG00000069601	33152	protein_coding	11735	10.5456
ENSMUSG00000024073.14	Birc6	2.3902	21.1424	8.79051e-13	4.38979e-10	19.6917	ENSMUSG00000024073	28830	protein_coding	12211	8.25599
ENSMUSG00000027422.15	Rrbp1	2.82186	21.216	8.34678e-13	4.26293e-10	19.6851	ENSMUSG00000027422	8786	protein_coding	81910	7.25973
ENSMUSG00000034675.17	Dbn1	4.65415	20.704	1.20075e-12	5.86591e-10	19.215	ENSMUSG00000034675	4514	protein_coding	56320	6.3014
ENSMUSG00000021097.14	Clmn	3.11229	20.311	1.59649e-12	7.63325e-10	19.1008	ENSMUSG00000021097	11962	protein_coding	94040	8.04725
ENSMUSG00000061751.15	Kalrn	3.10464	20.2789	1.63448e-12	7.6521e-10	19.0271	ENSMUSG00000061751	18660	protein_coding	545156	7.08661
ENSMUSG00000055817.17	Mta3	2.83605	20.1126	1.847e-12	8.47056e-10	18.9552	ENSMUSG00000055817	5319	protein_coding	116871	7.95603
ENSMUSG00000051586.16	Mical3	3.06029	19.9492	2.08468e-12	9.18565e-10	18.8032	ENSMUSG00000051586	22950	protein_coding	194401	7.23699
ENSMUSG00000063450.14	Syne2	4.31878	20.0692	1.90724e-12	8.57189e-10	18.6868	ENSMUSG00000063450	26726	protein_coding	319565	5.77959
ENSMUSG00000037541.20	Shank2	2.43892	18.6982	5.43713e-12	2.30948e-09	17.8826	ENSMUSG00000037541	10597	protein_coding	210274	7.50333
ENSMUSG00000036095.10	Dgkb	2.18827	18.535	6.18823e-12	2.57522e-09	17.7637	ENSMUSG00000036095	5544	protein_coding	217480	8.16844
ENSMUSG00000046111.16	Cep295	3.81672	18.6959	5.44688e-12	2.30948e-09	17.7569	ENSMUSG00000046111	11641	protein_coding	319675	5.93243
ENSMUSG00000028053.13	Ash1l	2.70076	18.224	7.94165e-12	3.18687e-09	17.5005	ENSMUSG00000028053	14838	protein_coding	192195	9.01384
ENSMUSG00000028402.17	Mpdz	3.17968	18.1941	8.13603e-12	3.2076e-09	17.4478	ENSMUSG00000028402	12437	protein_coding	17475	6.59372
ENSMUSG00000037536.13	Fbxo34	3.69864	18.2557	7.74066e-12	3.16269e-09	17.4248	ENSMUSG00000037536	3726	protein_coding	78938	5.90797
ENSMUSG00000038241.16	Cep250	3.3403	18.0988	8.79057e-12	3.40589e-09	17.3289	ENSMUSG00000038241	10373	protein_coding	16328	6.08777
ENSMUSG00000039585.15	Myo9a	2.46882	17.8836	1.04828e-11	3.92617e-09	17.2357	ENSMUSG00000039585	13034	protein_coding	270163	8.38189
ENSMUSG00000027400.11	Pdyn	2.86993	17.7624	1.15852e-11	4.21589e-09	17.0919	ENSMUSG00000027400	2887	protein_coding	18610	6.37279
ENSMUSG00000022443.16	Myh9	3.92488	17.7576	1.16316e-11	4.21589e-09	17.0465	ENSMUSG00000022443	12928	protein_coding	17886	5.97656
ENSMUSG00000051747.14	Ttn	3.57427	17.9188	1.01841e-11	3.87892e-09	17.0377	ENSMUSG00000051747	116825	protein_coding	22138	5.17726
ENSMUSG00000031644.19	Nek1	3.47905	17.6205	1.30348e-11	4.6495e-09	16.9948	ENSMUSG00000031644	7886	protein_coding	18004	6.64912
ENSMUSG00000058006.12	Mdn1	2.82558	17.5111	1.42838e-11	5.0154e-09	16.9318	ENSMUSG00000058006	21836	protein_coding	100019	7.86342
ENSMUSG00000054808.14	Actn4	3.21996	17.2282	1.81386e-11	6.27092e-09	16.6253	ENSMUSG00000054808	6061	protein_coding	60595	5.94267
ENSMUSG00000033671.18	Cep350	2.4909	17.1361	1.96221e-11	6.68102e-09	16.6165	ENSMUSG00000033671	16520	protein_coding	74081	7.52096
ENSMUSG00000020961.14	Ston2	3.23842	16.809	2.60183e-11	8.72661e-09	16.3027	ENSMUSG00000020961	6915	protein_coding	108800	6.23394
ENSMUSG00000061603.7	Akap6	2.73624	16.7788	2.67113e-11	8.8273e-09	16.253	ENSMUSG00000061603	10263	protein_coding	238161	9.41363
ENSMUSG00000027301.7	Oxt	5.88061	16.6702	2.93725e-11	9.56607e-09	16.1891	ENSMUSG00000027301	537	protein_coding	18429	6.50591
ENSMUSG00000022272.17	Myo10	2.85688	16.4378	3.60562e-11	1.14137e-08	16.0093	ENSMUSG00000022272	10122	protein_coding	17909	6.91799
ENSMUSG00000037727.6	Avp	3.9794	16.4308	3.62827e-11	1.14137e-08	15.9964	ENSMUSG00000037727	577	protein_coding	11998	8.00166
ENSMUSG00000025982.13	Sf3b1	1.95458	16.3885	3.76719e-11	1.15967e-08	15.9566	ENSMUSG00000025982	11370	protein_coding	81898	8.11923
ENSMUSG00000042439.12	Zfp532	2.44566	16.1795	4.54258e-11	1.36108e-08	15.7827	ENSMUSG00000042439	11192	protein_coding	328977	7.25073
ENSMUSG00000064370.1	mt-Cytb	-1.62898	-16.4219	3.65693e-11	1.14137e-08	15.7764	ENSMUSG00000064370	1144	protein_coding	17711	11.891
ENSMUSG00000037608.15	Bclaf1	2.0182	16.2134	4.40626e-11	1.33807e-08	15.7722	ENSMUSG00000037608	8426	protein_coding	72567	8.82755
ENSMUSG00000038564.10	Ift172	3.23066	16.0401	5.15301e-11	1.50388e-08	15.6282	ENSMUSG00000038564	6617	protein_coding	67661	6.00664
ENSMUSG00000018593.12	Sparc	-1.53518	-16.1525	4.65437e-11	1.37623e-08	15.6212	ENSMUSG00000018593	3367	protein_coding	20692	10.6057
ENSMUSG00000006307.16	Kmt2b	3.53102	15.9754	5.46506e-11	1.5745e-08	15.5478	ENSMUSG00000006307	9596	protein_coding	75410	5.70865
ENSMUSG00000055567.17	Unc80	1.73667	15.9603	5.54066e-11	1.57607e-08	15.5267	ENSMUSG00000055567	15143	protein_coding	329178	9.08823
ENSMUSG00000041688.16	Amot	2.32874	15.8247	6.27258e-11	1.76197e-08	15.4528	ENSMUSG00000041688	8402	protein_coding	27494	6.36727
ENSMUSG00000030739.18	Myh14	3.30498	15.8076	6.37246e-11	1.76793e-08	15.3508	ENSMUSG00000030739	7273	protein_coding	71960	5.24029
ENSMUSG00000055322.15	Tns1	2.20529	15.6943	7.07395e-11	1.89245e-08	15.3431	ENSMUSG00000055322	16010	protein_coding	21961	6.93753
ENSMUSG00000086503.3	Xist	4.8095	15.7157	6.93566e-11	1.89132e-08	15.3214	ENSMUSG00000086503	17923	lincRNA		8.60024
ENSMUSG00000024661.6	Fth1	-1.96364	-15.7079	6.98556e-11	1.89132e-08	15.3052	ENSMUSG00000024661	866	protein_coding	14319	8.97666
ENSMUSG00000034163.10	Zfc3h1	2.83269	15.5842	7.83589e-11	2.07163e-08	15.2373	ENSMUSG00000034163	7848	protein_coding	216345	6.48468
ENSMUSG00000019852.6	Arfgef3	1.98429	15.5223	8.30129e-11	2.16915e-08	15.1568	ENSMUSG00000019852	8216	protein_coding	215821	8.19848
ENSMUSG00000033228.7	Scaf11	2.52977	15.4261	9.08416e-11	2.34643e-08	15.0834	ENSMUSG00000033228	7724	protein_coding	72193	7.6571
ENSMUSG00000011751.16	Sptbn4	4.25767	15.2149	1.10925e-10	2.8008e-08	14.8457	ENSMUSG00000011751	9563	protein_coding	80297	5.49795
ENSMUSG00000024236.18	Svil	3.34933	15.2999	1.02332e-10	2.61318e-08	14.765	ENSMUSG00000024236	10701	protein_coding	225115	4.45978
ENSMUSG00000061601.15	Pclo	1.45942	15.1928	1.13282e-10	2.82853e-08	14.7622	ENSMUSG00000061601	22457	protein_coding	26875	9.61839
ENSMUSG00000038116.16	Phf20	2.1749	14.971	1.40116e-10	3.45328e-08	14.6637	ENSMUSG00000038116	9988	protein_coding	228829	6.93291
ENSMUSG00000030516.14	Tjp1	1.8562	14.9617	1.41377e-10	3.45328e-08	14.639	ENSMUSG00000030516	7811	protein_coding	21872	7.64166
ENSMUSG00000033060.15	Lmo7	3.95515	14.8681	1.54797e-10	3.74043e-08	14.3045	ENSMUSG00000033060	11951	protein_coding	380928	4.22913
ENSMUSG00000003226.6	Ranbp2	1.95515	14.5337	2.14861e-10	5.02953e-08	14.2348	ENSMUSG00000003226	9477	protein_coding	19386	7.03912
ENSMUSG00000019913.3	Sim1	3.0245	14.6279	1.95775e-10	4.65682e-08	14.2315	ENSMUSG00000019913	7355	protein_coding	20464	4.78502
ENSMUSG00000028434.12	Epb41l4b	2.36368	14.4847	2.25541e-10	5.22512e-08	14.186	ENSMUSG00000028434	8858	protein_coding	54357	7.04385
ENSMUSG00000015222.17	Map2	1.40011	14.6222	1.96866e-10	4.65682e-08	14.1001	ENSMUSG00000015222	16449	protein_coding	17756	10.8413
ENSMUSG00000062151.13	Unc13c	2.3422	14.3969	2.46164e-10	5.64469e-08	14.0795	ENSMUSG00000062151	8796	protein_coding	208898	7.61397
ENSMUSG00000026553.17	Copa	2.40155	14.3387	2.60909e-10	5.92238e-08	13.9828	ENSMUSG00000026553	9427	protein_coding	12847	8.39623
ENSMUSG00000021767.16	Kat6b	2.36609	14.1997	3.00073e-10	6.74324e-08	13.8975	ENSMUSG00000021767	16826	protein_coding	54169	7.11803
ENSMUSG00000056919.9	Cep162	2.69261	14.0816	3.38262e-10	7.42917e-08	13.7915	ENSMUSG00000056919	11607	protein_coding	382090	6.28202
ENSMUSG00000040481.17	Bptf	1.54575	14.0751	3.40515e-10	7.42917e-08	13.7071	ENSMUSG00000040481	14081	protein_coding	207165	8.47988
ENSMUSG00000030536.10	Iqgap1	3.18168	14.0476	3.50181e-10	7.5666e-08	13.7037	ENSMUSG00000030536	16538	protein_coding	29875	4.97419
ENSMUSG00000027520.15	Zdbf2	2.41131	14.0007	3.67373e-10	7.86248e-08	13.6137	ENSMUSG00000027520	12659	protein_coding	73884	8.70953
ENSMUSG00000063077.14	Kif1b	1.41927	14.0841	3.374e-10	7.42917e-08	13.5861	ENSMUSG00000063077	17608	protein_coding	16561	10.2858
ENSMUSG00000000631.20	Myo18a	2.39044	13.8785	4.16495e-10	8.66617e-08	13.5788	ENSMUSG00000000631	16037	protein_coding	360013	6.74191
ENSMUSG00000025885.18	Myo5b	2.86762	13.923	3.97843e-10	8.35546e-08	13.5759	ENSMUSG00000025885	9766	protein_coding	17919	4.89728
ENSMUSG00000041607.16	Mbp	-1.62497	-13.777	4.62568e-10	9.53655e-08	13.3003	ENSMUSG00000041607	8403	protein_coding	17196	9.9263
ENSMUSG00000052374.14	Actn2	4.71272	13.9371	3.92119e-10	8.31292e-08	13.2439	ENSMUSG00000052374	3694	protein_coding	11472	3.70349
ENSMUSG00000021279.4	Cdc42bpb	2.34097	13.5439	5.90139e-10	1.17517e-07	13.2255	ENSMUSG00000021279	6718	protein_coding	217866	6.85775
ENSMUSG00000015501.10	Hivep2	1.72592	13.5259	6.01393e-10	1.17517e-07	13.1915	ENSMUSG00000015501	13720	protein_coding	15273	7.2792
ENSMUSG00000033943.15	Mga	1.89665	13.5341	5.96213e-10	1.17517e-07	13.1773	ENSMUSG00000033943	15340	protein_coding	29808	7.75045
ENSMUSG00000022016.15	Akap11	1.59372	13.6141	5.48188e-10	1.1199e-07	13.1763	ENSMUSG00000022016	9419	protein_coding	219181	9.10784
ENSMUSG00000032332.17	Col12a1	3.49025	13.5543	5.83724e-10	1.17517e-07	13.1708	ENSMUSG00000032332	15228	protein_coding	12816	4.60945
ENSMUSG00000018501.17	Ncor1	1.59362	13.5421	5.91265e-10	1.17517e-07	13.1678	ENSMUSG00000018501	12811	protein_coding	20185	8.06799
ENSMUSG00000045471.4	Hcrt	-2.32986	-13.4591	6.45393e-10	1.25028e-07	13.137	ENSMUSG00000045471	749	protein_coding	15171	5.74217
ENSMUSG00000037926.15	Ssh2	1.94661	13.3944	6.91215e-10	1.32761e-07	13.0673	ENSMUSG00000037926	18519	protein_coding	237860	6.85751
ENSMUSG00000027288.16	Zfp106	1.90571	13.3665	7.12017e-10	1.35597e-07	12.9038	ENSMUSG00000027288	10429	protein_coding	20402	9.13353
ENSMUSG00000033282.14	Rpgrip1l	2.46019	13.1592	8.8909e-10	1.66497e-07	12.8323	ENSMUSG00000033282	14688	protein_coding	244585	6.16174
ENSMUSG00000019856.13	Fam184a	2.26386	13.1075	9.40119e-10	1.73167e-07	12.7791	ENSMUSG00000019856	4353	protein_coding	75906	5.6522
ENSMUSG00000035569.17	Ankrd11	2.64554	13.2449	8.10769e-10	1.53106e-07	12.7664	ENSMUSG00000035569	16580	protein_coding	77087	9.13129
ENSMUSG00000045103.17	Dmd	1.80683	13.1247	9.22791e-10	1.7138e-07	12.7543	ENSMUSG00000045103	23801	protein_coding	13405	7.3558
ENSMUSG00000020023.17	Tmcc3	2.23971	13.0393	1.0123e-09	1.84947e-07	12.6931	ENSMUSG00000020023	7153	protein_coding	319880	6.56155
ENSMUSG00000019971.9	Cep290	2.23324	13.0016	1.05479e-09	1.91155e-07	12.6597	ENSMUSG00000019971	8006	protein_coding	216274	6.28851
ENSMUSG00000056608.14	Chd9	1.54544	12.9246	1.14726e-09	2.04612e-07	12.5134	ENSMUSG00000056608	23148	protein_coding	109151	7.71848
ENSMUSG00000050721.8	Plekho2	2.85714	12.7947	1.32348e-09	2.34183e-07	12.4008	ENSMUSG00000050721	3271	protein_coding	102595	4.61892
ENSMUSG00000024027.7	Glp1r	2.91254	12.7639	1.36936e-09	2.40408e-07	12.3547	ENSMUSG00000024027	1480	protein_coding	14652	4.49519
ENSMUSG00000014602.15	Kif1a	1.26066	12.9514	1.11418e-09	2.00302e-07	12.3034	ENSMUSG00000014602	9330	protein_coding	16560	10.782
ENSMUSG00000043962.16	Thrap3	1.9467	12.6839	1.49638e-09	2.60672e-07	12.2706	ENSMUSG00000043962	9234	protein_coding	230753	7.21797
ENSMUSG00000021587.4	Pcsk1	2.34259	12.5208	1.79583e-09	3.05727e-07	12.1374	ENSMUSG00000021587	3241	protein_coding	18548	5.85385
ENSMUSG00000005871.14	Apc	1.4441	12.6225	1.60247e-09	2.77006e-07	12.0865	ENSMUSG00000005871	15753	protein_coding	11789	8.90905
ENSMUSG00000032560.13	Dnajc13	1.9574	12.4801	1.88023e-09	3.17688e-07	12.0814	ENSMUSG00000032560	11938	protein_coding	235567	6.27622
ENSMUSG00000034751.16	Mast4	1.55795	12.4508	1.94342e-09	3.235e-07	11.9948	ENSMUSG00000034751	32326	protein_coding	328329	7.40809
ENSMUSG00000075324.13	Fign	2.31388	12.3774	2.1118e-09	3.46398e-07	11.979	ENSMUSG00000075324	9969	protein_coding	60344	5.30838
ENSMUSG00000097971.3	Gm26917	3.65907	12.528	1.78142e-09	3.05588e-07	11.9171	ENSMUSG00000097971	3329	lincRNA		3.58349
ENSMUSG00000044791.16	Setd2	1.88075	12.369	2.13215e-09	3.47201e-07	11.9056	ENSMUSG00000044791	10754	protein_coding	235626	7.30592
ENSMUSG00000042744.16	Gm15800	1.7057	12.4331	1.98269e-09	3.27611e-07	11.8601	ENSMUSG00000042744	16443	protein_coding	269700	8.98579
ENSMUSG00000062296.8	Trank1	2.12207	12.3065	2.28925e-09	3.67457e-07	11.8419	ENSMUSG00000062296	13123	protein_coding	320429	7.16166
ENSMUSG00000031442.20	Mcf2l	2.25757	12.2596	2.41524e-09	3.8493e-07	11.839	ENSMUSG00000031442	12760	protein_coding	17207	5.98285
ENSMUSG00000025272.16	Tro	1.43267	12.3476	2.18456e-09	3.53175e-07	11.8371	ENSMUSG00000025272	7296	protein_coding	56191	7.99342
ENSMUSG00000034892.8	Rps29	-2.37348	-12.2457	2.45411e-09	3.87928e-07	11.8308	ENSMUSG00000034892	693	protein_coding	20090	5.98249
ENSMUSG00000028785.12	Hpca	-2.24556	-12.2277	2.5052e-09	3.90951e-07	11.7975	ENSMUSG00000028785	2917	protein_coding	15444	6.4886
ENSMUSG00000026219.14	Trip12	1.38482	12.2406	2.46857e-09	3.87928e-07	11.6938	ENSMUSG00000026219	16601	protein_coding	14897	8.23892
ENSMUSG00000064351.1	mt-Co1	-1.38871	-12.4654	1.9115e-09	3.20562e-07	11.538	ENSMUSG00000064351	1545	protein_coding	17708	13.0789
ENSMUSG00000030554.16	Synm	2.25843	11.9388	3.50088e-09	5.38848e-07	11.4774	ENSMUSG00000030554	7933	protein_coding	233335	5.60335
ENSMUSG00000038708.10	Golga4	1.49341	12.0056	3.23806e-09	5.01832e-07	11.4511	ENSMUSG00000038708	13602	protein_coding	54214	7.74893
ENSMUSG00000000214.11	Th	2.15103	11.8056	4.09405e-09	6.25861e-07	11.316	ENSMUSG00000000214	2364	protein_coding	21823	5.82085
ENSMUSG00000032011.4	Thy1	-1.91805	-11.7863	4.18823e-09	6.35931e-07	11.1803	ENSMUSG00000032011	1735	protein_coding	21838	8.02927
ENSMUSG00000041133.11	Smc1a	1.55975	11.5878	5.30449e-09	7.89421e-07	10.96	ENSMUSG00000041133	5769	protein_coding	24061	7.54313
ENSMUSG00000028176.11	Lrrc7	1.67977	11.5278	5.70083e-09	8.37315e-07	10.9598	ENSMUSG00000028176	9816	protein_coding	242274	6.39827
ENSMUSG00000021027.15	Ralgapa1	1.58668	11.5756	5.38234e-09	7.95737e-07	10.9493	ENSMUSG00000021027	7874	protein_coding	56784	7.49397
ENSMUSG00000038056.15	Kmt2c	1.60692	11.6062	5.18866e-09	7.77331e-07	10.9452	ENSMUSG00000038056	20291	protein_coding	231051	8.04348
ENSMUSG00000026879.14	Gsn	2.80202	11.4623	6.16955e-09	8.94465e-07	10.9203	ENSMUSG00000026879	3157	protein_coding	227753	4.86253
ENSMUSG00000004558.14	Ndrg2	-1.44077	-11.7276	4.48996e-09	6.7717e-07	10.8953	ENSMUSG00000004558	2157	protein_coding	29811	10.4554
ENSMUSG00000030761.15	Myo7a	2.61512	11.4496	6.26498e-09	9.02479e-07	10.8945	ENSMUSG00000030761	8566	protein_coding	17921	4.51016
ENSMUSG00000056602.11	Fry	1.35563	11.5037	5.86881e-09	8.56389e-07	10.8151	ENSMUSG00000056602	29729	protein_coding	320365	8.09683
ENSMUSG00000019841.15	Rev3l	1.79696	11.4178	6.51101e-09	9.31946e-07	10.7663	ENSMUSG00000019841	13293	protein_coding	19714	7.32154
ENSMUSG00000030309.16	Caprin2	3.1765	11.408	6.58871e-09	9.37098e-07	10.7577	ENSMUSG00000030309	14140	protein_coding	232560	3.74056
ENSMUSG00000045078.12	Rnf216	2.20868	11.292	7.58925e-09	1.05275e-06	10.7101	ENSMUSG00000045078	7182	protein_coding	108086	5.4583
ENSMUSG00000051339.10	2900026A02Rik	1.95602	11.3227	7.30954e-09	1.02025e-06	10.693	ENSMUSG00000051339	10814	protein_coding	243219	6.65318
ENSMUSG00000060735.4	Rxfp3	2.85868	11.2837	7.66615e-09	1.05689e-06	10.6095	ENSMUSG00000060735	4275	protein_coding	239336	3.6962
ENSMUSG00000078185.3	Chml	2.06491	11.1831	8.67534e-09	1.18153e-06	10.5859	ENSMUSG00000078185	6975	protein_coding	12663	4.92454
ENSMUSG00000027447.6	Cst3	-1.38145	-11.3383	7.17149e-09	1.00724e-06	10.578	ENSMUSG00000027447	1266	protein_coding	13010	8.59029
ENSMUSG00000033004.14	Mycbp2	1.64212	11.3951	6.69297e-09	9.4594e-07	10.5679	ENSMUSG00000033004	19248	protein_coding	105689	9.36584
ENSMUSG00000075316.11	Scn9a	1.64136	11.164	8.88219e-09	1.20241e-06	10.5221	ENSMUSG00000075316	12772	protein_coding	20274	6.20654
ENSMUSG00000002985.16	Apoe	-1.64574	-11.2457	8.03213e-09	1.1006e-06	10.5009	ENSMUSG00000002985	2138	protein_coding	11816	8.14051
ENSMUSG00000039701.11	Usp53	1.98563	11.101	9.60246e-09	1.27684e-06	10.4539	ENSMUSG00000039701	12572	protein_coding	99526	5.99253
ENSMUSG00000032253.13	Phip	1.61922	11.1015	9.59616e-09	1.27684e-06	10.4282	ENSMUSG00000032253	33312	protein_coding	83946	6.4749
ENSMUSG00000029381.15	Shroom3	2.72171	11.0042	1.08315e-08	1.40697e-06	10.3386	ENSMUSG00000029381	13128	protein_coding	27428	4.09028
ENSMUSG00000031517.8	Gpm6a	-1.24401	-11.1154	9.43235e-09	1.26924e-06	10.3212	ENSMUSG00000031517	3215	protein_coding	234267	8.28563
ENSMUSG00000020135.13	Apc2	1.64441	11.0478	1.02576e-08	1.35593e-06	10.2959	ENSMUSG00000020135	11281	protein_coding	23805	7.40021
ENSMUSG00000029478.16	Ncor2	1.88712	11.0174	1.06543e-08	1.40014e-06	10.2587	ENSMUSG00000029478	10490	protein_coding	20602	7.37919
ENSMUSG00000043940.15	Wdfy3	1.36267	11.0063	1.08022e-08	1.40697e-06	10.157	ENSMUSG00000043940	15346	protein_coding	72145	8.44487
ENSMUSG00000036591.15	Arhgap21	1.33421	10.8857	1.25671e-08	1.62303e-06	10.058	ENSMUSG00000036591	9271	protein_coding	71435	7.77865
ENSMUSG00000007880.16	Arid1a	1.2784	10.8343	1.34088e-08	1.72185e-06	9.98594	ENSMUSG00000007880	11476	protein_coding	93760	7.84431
ENSMUSG00000032702.16	Kank1	2.42813	10.6967	1.59698e-08	1.98272e-06	9.98506	ENSMUSG00000032702	6166	protein_coding	107351	4.76362
ENSMUSG00000030138.8	Bms1	1.92904	10.7101	1.56985e-08	1.97082e-06	9.9808	ENSMUSG00000030138	4854	protein_coding	213895	5.5478
ENSMUSG00000023022.13	Lima1	2.09076	10.6731	1.64597e-08	2.03232e-06	9.95209	ENSMUSG00000023022	7167	protein_coding	65970	4.99148
ENSMUSG00000015143.14	Actn1	2.7451	10.6393	1.71872e-08	2.11055e-06	9.90545	ENSMUSG00000015143	3805	protein_coding	109711	4.2767
ENSMUSG00000070866.4	Zfp804a	1.91231	10.6023	1.80229e-08	2.17748e-06	9.84902	ENSMUSG00000070866	5245	protein_coding	241514	5.39074
ENSMUSG00000022360.7	Atad2	3.30739	10.7145	1.56104e-08	1.97077e-06	9.84485	ENSMUSG00000022360	5683	protein_coding	70472	3.22576
ENSMUSG00000034154.15	Ino80	1.98678	10.5846	1.84394e-08	2.21588e-06	9.83749	ENSMUSG00000034154	6803	protein_coding	68142	5.06857
ENSMUSG00000030451.15	Herc2	1.83295	10.7447	1.50225e-08	1.90727e-06	9.82495	ENSMUSG00000030451	16175	protein_coding	15204	8.3434
ENSMUSG00000029361.18	Nos1	1.73127	10.6272	1.7455e-08	2.12949e-06	9.77382	ENSMUSG00000029361	11151	protein_coding	18125	7.12421
ENSMUSG00000058248.12	Kcnh1	1.95954	10.5569	1.91073e-08	2.27185e-06	9.75936	ENSMUSG00000058248	7331	protein_coding	16510	5.99097
ENSMUSG00000018707.13	Dync1h1	1.67131	10.7054	1.57946e-08	1.97187e-06	9.71863	ENSMUSG00000018707	15658	protein_coding	13424	8.92702
ENSMUSG00000029838.11	Ptn	-1.37404	-10.5766	1.86285e-08	2.2267e-06	9.69687	ENSMUSG00000029838	3433	protein_coding	19242	7.41179
ENSMUSG00000022961.17	Son	1.37933	10.6239	1.7531e-08	2.12949e-06	9.69065	ENSMUSG00000022961	14354	protein_coding	20658	8.06342
ENSMUSG00000051855.15	Mest	1.88492	10.5106	2.02875e-08	2.38439e-06	9.67513	ENSMUSG00000051855	3945	protein_coding	17294	6.3729
ENSMUSG00000035284.9	Vps13c	1.68955	10.5073	2.03721e-08	2.38439e-06	9.63285	ENSMUSG00000035284	11523	protein_coding	320528	6.89632
ENSMUSG00000027254.13	Map1a	1.07695	10.745	1.5016e-08	1.90727e-06	9.5986	ENSMUSG00000027254	12166	protein_coding	17754	10.7233
ENSMUSG00000022044.14	Stmn4	-1.87813	-10.4244	2.26889e-08	2.61018e-06	9.58966	ENSMUSG00000022044	1916	protein_coding	56471	6.23219
ENSMUSG00000038611.17	Phrf1	1.78847	10.3996	2.34353e-08	2.67329e-06	9.5858	ENSMUSG00000038611	9493	protein_coding	101471	5.41378
ENSMUSG00000024687.10	Osbp	1.76409	10.3865	2.3839e-08	2.7056e-06	9.54381	ENSMUSG00000024687	4578	protein_coding	76303	5.87242
ENSMUSG00000048279.17	Sacs	1.3916	10.4454	2.20767e-08	2.55725e-06	9.53452	ENSMUSG00000048279	20414	protein_coding	50720	7.11347
ENSMUSG00000038648.5	Creb3l2	1.84953	10.354	2.48724e-08	2.8087e-06	9.51695	ENSMUSG00000038648	7283	protein_coding	208647	5.58646
ENSMUSG00000041329.13	Atp1b2	-1.24259	-10.5249	1.99151e-08	2.35543e-06	9.49088	ENSMUSG00000041329	4085	protein_coding	11932	8.92686
ENSMUSG00000032232.14	Cgnl1	2.09255	10.2945	2.68924e-08	3.02163e-06	9.47272	ENSMUSG00000032232	7844	protein_coding	68178	4.46754
ENSMUSG00000055024.12	Ep300	1.3488	10.4218	2.27659e-08	2.61018e-06	9.46073	ENSMUSG00000055024	14273	protein_coding	328572	7.61088
ENSMUSG00000024608.10	Rps14	-1.96796	-10.2684	2.78336e-08	3.09642e-06	9.43288	ENSMUSG00000024608	1384	protein_coding	20044	5.3211
ENSMUSG00000026787.3	Gad2	-1.14604	-10.4682	2.14337e-08	2.49563e-06	9.42728	ENSMUSG00000026787	5876	protein_coding	14417	8.79305
ENSMUSG00000057110.15	Cntrl	2.81017	10.2508	2.84874e-08	3.13809e-06	9.41542	ENSMUSG00000057110	10194	protein_coding	26920	4.39003
ENSMUSG00000104597.1	B230334C09Rik	1.63799	10.1725	3.15963e-08	3.44676e-06	9.26237	ENSMUSG00000104597	8927	antisense		5.82028
ENSMUSG00000049176.14	Frmpd4	1.67831	10.1754	3.14764e-08	3.44676e-06	9.23069	ENSMUSG00000049176	9394	protein_coding	333605	6.35449
ENSMUSG00000026385.16	Dbi	-1.64479	-10.1476	3.26582e-08	3.54538e-06	9.19356	ENSMUSG00000026385	1422	protein_coding	13167	6.58226
ENSMUSG00000063810.7	Alms1	1.90712	10.0807	3.57059e-08	3.85761e-06	9.17595	ENSMUSG00000063810	20273	protein_coding	236266	5.14392
ENSMUSG00000022708.16	Zbtb20	1.21826	10.2808	2.7381e-08	3.06122e-06	9.09453	ENSMUSG00000022708	30730	protein_coding	56490	9.49082
ENSMUSG00000027375.14	Mal	-1.39031	-10.0692	3.62585e-08	3.89857e-06	9.06222	ENSMUSG00000027375	2778	protein_coding	17153	6.85509
ENSMUSG00000025261.17	Huwe1	1.48522	10.263	2.8034e-08	3.10335e-06	9.04682	ENSMUSG00000025261	23507	protein_coding	59026	9.7178
ENSMUSG00000020396.8	Nefh	1.45992	10.0465	3.73782e-08	3.99983e-06	9.03741	ENSMUSG00000020396	3994	protein_coding	380684	6.59042
ENSMUSG00000037795.14	N4bp2	1.79641	9.9918	4.02245e-08	4.284e-06	9.02209	ENSMUSG00000037795	14946	protein_coding	333789	5.75891
ENSMUSG00000068876.14	Cgn	2.97034	9.96093	4.19321e-08	4.4448e-06	9.01615	ENSMUSG00000068876	6021	protein_coding	70737	3.78789
ENSMUSG00000039781.14	Cep131	2.82931	9.90178	4.54213e-08	4.74748e-06	8.94883	ENSMUSG00000039781	3833	protein_coding	12009	3.94057
ENSMUSG00000046449.15	C77370	1.41202	9.91467	4.46356e-08	4.68716e-06	8.81958	ENSMUSG00000046449	11532	protein_coding	245555	7.03983
ENSMUSG00000032589.14	Bsn	1.24686	9.93361	4.35071e-08	4.5901e-06	8.71515	ENSMUSG00000032589	15938	protein_coding	12217	8.46528
ENSMUSG00000017778.14	Cox7c	-2.09706	-9.74156	5.65018e-08	5.74528e-06	8.68865	ENSMUSG00000017778	1131	protein_coding	12867	5.97159
ENSMUSG00000090733.6	Rps27	-1.83934	-9.68008	6.14824e-08	6.168e-06	8.61204	ENSMUSG00000090733	1043	protein_coding	57294	5.83258
ENSMUSG00000040640.10	Erc2	1.63743	9.72825	5.75431e-08	5.82481e-06	8.56497	ENSMUSG00000040640	9700	protein_coding	238988	6.95628
ENSMUSG00000038664.16	Herc1	1.55549	9.77695	5.38297e-08	5.52357e-06	8.53157	ENSMUSG00000038664	27464	protein_coding	235439	8.08058
ENSMUSG00000057863.5	Rpl36	-1.95905	-9.57423	7.11731e-08	7.01492e-06	8.51045	ENSMUSG00000057863	404	protein_coding	54217	5.03733
ENSMUSG00000040407.17	Akap9	1.05539	9.79077	5.28231e-08	5.44514e-06	8.51041	ENSMUSG00000040407	21350	protein_coding	100986	8.51171
ENSMUSG00000037270.18	4932438A13Rik	1.78546	9.75318	5.561e-08	5.6803e-06	8.50133	ENSMUSG00000037270	32279	protein_coding	229227	8.03655
ENSMUSG00000006782.16	Cnp	-1.4965	-9.68261	6.12685e-08	6.168e-06	8.4975	ENSMUSG00000006782	3639	protein_coding	12799	7.17928
ENSMUSG00000069729.13	Arid1b	1.57892	9.61982	6.68154e-08	6.64369e-06	8.48305	ENSMUSG00000069729	12600	protein_coding	239985	6.10361
ENSMUSG00000039942.15	Ptger4	3.91068	9.87918	4.68342e-08	4.87249e-06	8.45232	ENSMUSG00000039942	6648	protein_coding	19219	2.22488
ENSMUSG00000019874.11	Fabp7	-1.99486	-9.50298	7.85951e-08	7.61288e-06	8.41937	ENSMUSG00000019874	1250	protein_coding	12140	4.76574
ENSMUSG00000020255.8	D10Wsu102e	1.55516	9.63279	6.56277e-08	6.55461e-06	8.40799	ENSMUSG00000020255	123179	protein_coding	28109	7.21373
ENSMUSG00000056829.3	Foxb2	4.06352	9.82279	5.05657e-08	5.23646e-06	8.40311	ENSMUSG00000056829	1515	protein_coding	14240	2.28089
ENSMUSG00000021782.14	Dlg5	1.83244	9.51613	7.71662e-08	7.53947e-06	8.34738	ENSMUSG00000021782	8491	protein_coding	71228	5.96096
ENSMUSG00000034621.14	Gpatch8	1.23118	9.60598	6.8108e-08	6.74239e-06	8.34426	ENSMUSG00000034621	8178	protein_coding	237943	7.4915
ENSMUSG00000020660.5	Pomc	-2.4515	-9.43832	8.60374e-08	8.12367e-06	8.33206	ENSMUSG00000020660	1007	protein_coding	18976	4.66231
ENSMUSG00000041697.8	Cox6a1	-1.81449	-9.47625	8.15862e-08	7.83506e-06	8.3098	ENSMUSG00000041697	702	protein_coding	12861	6.02617
ENSMUSG00000046447.3	Camk2n1	-1.31902	-9.51922	7.68342e-08	7.53947e-06	8.28777	ENSMUSG00000046447	4444	protein_coding	66259	6.92388
ENSMUSG00000037646.9	Vps13b	1.35729	9.50938	7.78955e-08	7.57778e-06	8.25776	ENSMUSG00000037646	13370	protein_coding	666173	6.92788
ENSMUSG00000026163.17	Sphkap	1.49924	9.44879	8.4784e-08	8.07317e-06	8.23428	ENSMUSG00000026163	9602	protein_coding	77629	6.20074
ENSMUSG00000039801.6	2410089E03Rik	1.57203	9.442	8.55951e-08	8.11601e-06	8.22267	ENSMUSG00000039801	13017	protein_coding	73692	6.20881
ENSMUSG00000032777.9	Gtf3c1	1.51628	9.45263	8.43291e-08	8.06401e-06	8.20789	ENSMUSG00000032777	12018	protein_coding	233863	6.57496
ENSMUSG00000045573.9	Penk	-2.25298	-9.25511	1.11456e-07	1.01814e-05	8.07243	ENSMUSG00000045573	1634	protein_coding	18619	4.89696
ENSMUSG00000025370.6	Cdh9	2.04961	9.22769	1.15895e-07	1.04748e-05	8.04045	ENSMUSG00000025370	3219	protein_coding	12565	4.07674
ENSMUSG00000032060.9	Cryab	-2.15706	-9.22665	1.16066e-07	1.04748e-05	8.03659	ENSMUSG00000032060	1185	protein_coding	12955	4.71393
ENSMUSG00000025658.16	Cnksr2	1.42462	9.32935	1.00313e-07	9.39264e-06	8.03162	ENSMUSG00000025658	9267	protein_coding	245684	6.55923
ENSMUSG00000058135.12	Gstm1	-1.44563	-9.325	1.00933e-07	9.41153e-06	7.99757	ENSMUSG00000058135	1473	protein_coding	14862	7.04902
ENSMUSG00000023800.14	Tiam2	3.18067	9.21439	1.18115e-07	1.06171e-05	7.97403	ENSMUSG00000023800	6281	protein_coding	24001	3.25593
ENSMUSG00000063550.8	Nup98	1.54424	9.23403	1.14852e-07	1.04492e-05	7.94621	ENSMUSG00000063550	12602	protein_coding	269966	5.93323
ENSMUSG00000057133.14	Chd6	1.15988	9.31504	1.02366e-07	9.50562e-06	7.93109	ENSMUSG00000057133	19093	protein_coding	71389	7.43282
ENSMUSG00000028809.16	Srrm1	1.40595	9.29555	1.05234e-07	9.73173e-06	7.92908	ENSMUSG00000028809	7299	protein_coding	51796	7.13478
ENSMUSG00000029309.7	Sparcl1	-0.868335	-9.49004	8.00284e-08	7.71845e-06	7.92598	ENSMUSG00000029309	2937	protein_coding	13602	10.1054
ENSMUSG00000040606.13	Kazn	-1.44089	-9.1799	1.24082e-07	1.10212e-05	7.83918	ENSMUSG00000040606	10721	protein_coding	71529	6.48262
ENSMUSG00000025362.5	Rps26	-2.13329	-9.07992	1.43249e-07	1.22866e-05	7.83054	ENSMUSG00000025362	447	protein_coding	27370	4.66766
ENSMUSG00000037487.6	Ubr5	1.17525	9.28236	1.07221e-07	9.87488e-06	7.82551	ENSMUSG00000037487	9790	protein_coding	70790	8.02906
ENSMUSG00000021893.13	Capn7	1.4303	9.1379	1.31783e-07	1.16135e-05	7.79372	ENSMUSG00000021893	4733	protein_coding	12339	6.0842
ENSMUSG00000073664.11	Nbeal1	1.55626	9.10725	1.37719e-07	1.19031e-05	7.78948	ENSMUSG00000073664	28441	protein_coding	269198	5.58207
ENSMUSG00000050310.8	Rictor	1.36597	9.12265	1.34701e-07	1.17782e-05	7.75505	ENSMUSG00000050310	9311	protein_coding	78757	6.27505
ENSMUSG00000051853.9	Arf3	-0.988124	-9.34735	9.77937e-08	9.19506e-06	7.7444	ENSMUSG00000051853	3837	protein_coding	11842	9.84912
ENSMUSG00000022982.9	Sod1	-1.22055	-9.20255	1.20128e-07	1.07124e-05	7.73086	ENSMUSG00000022982	646	protein_coding	20655	7.91642
ENSMUSG00000047193.15	Dync2h1	1.51423	9.10815	1.3754e-07	1.19031e-05	7.69651	ENSMUSG00000047193	16161	protein_coding	110350	6.68468
ENSMUSG00000061518.10	Cox5b	-1.99981	-9.03414	1.53045e-07	1.30274e-05	7.67092	ENSMUSG00000061518	1552	protein_coding	12859	6.05064
ENSMUSG00000053293.9	Pom121	1.47151	9.08417	1.42375e-07	1.22584e-05	7.59712	ENSMUSG00000053293	5580	protein_coding	107939	7.35497
ENSMUSG00000031425.15	Plp1	-1.00461	-9.20724	1.19327e-07	1.06833e-05	7.56787	ENSMUSG00000031425	5551	protein_coding	18823	9.55615
ENSMUSG00000040888.9	Gfer	2.61778	8.88614	1.89841e-07	1.55698e-05	7.55058	ENSMUSG00000040888	1775	protein_coding	11692	4.27706
ENSMUSG00000036403.15	Cep135	2.2903	8.87685	1.92443e-07	1.57257e-05	7.54488	ENSMUSG00000036403	7188	protein_coding	381644	3.89294
ENSMUSG00000052572.16	Dlg2	0.996467	9.14027	1.31335e-07	1.16135e-05	7.53484	ENSMUSG00000052572	13213	protein_coding	23859	8.82968
ENSMUSG00000026473.15	Glul	-1.75782	-9.13366	1.32587e-07	1.16387e-05	7.53344	ENSMUSG00000026473	3323	protein_coding	14645	8.87368
ENSMUSG00000029505.17	Ep400	1.26374	9.031	1.53742e-07	1.30373e-05	7.53295	ENSMUSG00000029505	13971	protein_coding	75560	7.21572
ENSMUSG00000024921.17	Smarca2	1.0504	9.11734	1.35733e-07	1.18225e-05	7.47678	ENSMUSG00000024921	14269	protein_coding	67155	9.05189
ENSMUSG00000019820.9	Utrn	1.15345	8.98637	1.64024e-07	1.37535e-05	7.46006	ENSMUSG00000019820	12382	protein_coding	22288	7.28702
ENSMUSG00000064357.1	mt-Atp6	2.67062	9.00507	1.5963e-07	1.34353e-05	7.45497	ENSMUSG00000064357	681	protein_coding	17705	7.68753
ENSMUSG00000017390.15	Aldoc	-1.60737	-9.04641	1.50351e-07	1.28467e-05	7.44655	ENSMUSG00000017390	3263	protein_coding	11676	8.44763
ENSMUSG00000052727.5	Map1b	0.766486	9.26694	1.09596e-07	1.00524e-05	7.42269	ENSMUSG00000052727	11852	protein_coding	17755	11.7124
ENSMUSG00000031314.18	Taf1	1.25593	8.94804	1.7343e-07	1.44882e-05	7.42186	ENSMUSG00000031314	8558	protein_coding	270627	7.08897
ENSMUSG00000022636.13	Alcam	-1.15194	-8.9177	1.81279e-07	1.50878e-05	7.37523	ENSMUSG00000022636	7121	protein_coding	11658	7.236
ENSMUSG00000031548.7	Sfrp1	1.79993	8.78429	2.20506e-07	1.76972e-05	7.36714	ENSMUSG00000031548	4372	protein_coding	20377	4.90272
ENSMUSG00000009927.8	Rps25	-1.43518	-8.8422	2.0248e-07	1.64265e-05	7.3575	ENSMUSG00000009927	683	protein_coding	75617	6.31648
ENSMUSG00000064373.11	Selenop	-1.37779	-8.89734	1.86756e-07	1.53766e-05	7.34305	ENSMUSG00000064373	2845	protein_coding	20363	7.2736
ENSMUSG00000050711.7	Scg2	-1.05178	-9.00518	1.59605e-07	1.34353e-05	7.33466	ENSMUSG00000050711	2515	protein_coding	20254	8.89987
ENSMUSG00000026950.17	Neb	3.07763	8.75241	2.31143e-07	1.83542e-05	7.31275	ENSMUSG00000026950	26582	protein_coding	17996	3.00074
ENSMUSG00000035885.4	Cox8a	-1.77321	-8.79108	2.18308e-07	1.75836e-05	7.30381	ENSMUSG00000035885	545	protein_coding	12868	6.09893
ENSMUSG00000055485.6	Soga1	1.66408	8.80342	2.14371e-07	1.73285e-05	7.29247	ENSMUSG00000055485	7984	protein_coding	320706	6.13244
ENSMUSG00000034981.9	Parm1	1.38945	8.85463	1.98816e-07	1.61877e-05	7.27985	ENSMUSG00000034981	5068	protein_coding	231440	7.10026
ENSMUSG00000034218.15	Atm	1.83867	8.70192	2.49107e-07	1.96419e-05	7.2585	ENSMUSG00000034218	10338	protein_coding	11920	4.68733
ENSMUSG00000073680.2	Tmem88b	-1.7795	-8.76122	2.2815e-07	1.81808e-05	7.25666	ENSMUSG00000073680	3471	protein_coding	320587	6.12576
ENSMUSG00000007892.7	Rplp1	-1.86122	-8.6964	2.51159e-07	1.97345e-05	7.24183	ENSMUSG00000007892	495	protein_coding	56040	5.20164
ENSMUSG00000020850.14	Prpf8	1.17425	8.89717	1.86802e-07	1.53766e-05	7.22995	ENSMUSG00000020850	7461	protein_coding	192159	8.2361
ENSMUSG00000048960.13	Prex2	1.18981	8.77859	2.2237e-07	1.77832e-05	7.17143	ENSMUSG00000048960	16609	protein_coding	109294	7.04595
ENSMUSG00000025794.8	Rpl14	-1.42924	-8.68643	2.54913e-07	1.99596e-05	7.13715	ENSMUSG00000025794	935	protein_coding	67115	6.15242
ENSMUSG00000057322.12	Rpl38	-1.96821	-8.6199	2.81498e-07	2.1654e-05	7.11345	ENSMUSG00000057322	542	protein_coding	67671	5.3832
ENSMUSG00000031654.16	Cbln1	-1.63084	-8.61792	2.82334e-07	2.1654e-05	7.10159	ENSMUSG00000031654	3037	protein_coding	12404	5.45921
ENSMUSG00000067786.16	Nnat	-2.44307	-8.73013	2.38896e-07	1.8903e-05	7.08706	ENSMUSG00000067786	1829	protein_coding	18111	7.36576
ENSMUSG00000041841.7	Rpl37	-1.58038	-8.61472	2.83687e-07	2.16837e-05	7.08457	ENSMUSG00000041841	867	protein_coding	67281	5.60223
ENSMUSG00000063457.14	Rps15	-1.27957	-8.63471	2.75339e-07	2.13359e-05	7.02598	ENSMUSG00000063457	630	protein_coding	20054	6.46376
ENSMUSG00000035383.7	Pmch	-2.08673	-8.56626	3.05057e-07	2.30817e-05	6.99707	ENSMUSG00000035383	749	protein_coding	110312	5.89034
ENSMUSG00000021252.11	0610007P14Rik	-2.08577	-8.49228	3.41012e-07	2.52911e-05	6.98664	ENSMUSG00000021252	4235	protein_coding	58520	4.20367
ENSMUSG00000031818.12	Cox4i1	-1.33064	-8.61232	2.8471e-07	2.16881e-05	6.94718	ENSMUSG00000031818	1550	protein_coding	12857	6.89488
ENSMUSG00000072501.4	Phf20l1	1.83159	8.49801	3.38071e-07	2.51561e-05	6.92746	ENSMUSG00000072501	6670	protein_coding	239510	5.00015
ENSMUSG00000030701.17	Plekhb1	-1.16049	-8.62938	2.77538e-07	2.14324e-05	6.89801	ENSMUSG00000030701	3713	protein_coding	27276	7.61463
ENSMUSG00000022054.11	Nefm	1.09987	8.64417	2.71477e-07	2.11095e-05	6.88436	ENSMUSG00000022054	5782	protein_coding	18040	7.84729
ENSMUSG00000008668.14	Rps18	-1.76601	-8.46792	3.53799e-07	2.61532e-05	6.88378	ENSMUSG00000008668	2491	protein_coding	20084	5.35114
ENSMUSG00000047459.14	Dynlrb1	-1.32415	-8.53025	3.22031e-07	2.42842e-05	6.85671	ENSMUSG00000047459	1009	protein_coding	67068	6.55149
ENSMUSG00000021685.11	Otp	1.70475	8.50445	3.34803e-07	2.49957e-05	6.84251	ENSMUSG00000021685	2881	protein_coding	18420	6.08179
ENSMUSG00000035847.15	Ids	-0.973058	-8.65976	2.65238e-07	2.06959e-05	6.82848	ENSMUSG00000035847	5101	protein_coding	15931	8.69865
ENSMUSG00000031386.14	Hcfc1	1.08077	8.585	2.966e-07	2.25175e-05	6.80185	ENSMUSG00000031386	8360	protein_coding	15161	7.75813
ENSMUSG00000093674.7	Rpl41	-1.21078	-8.52675	3.23732e-07	2.43308e-05	6.78021	ENSMUSG00000093674	1168	protein_coding	67945	7.22416
ENSMUSG00000022354.3	Ndufb9	-1.32994	-8.46173	3.5713e-07	2.63129e-05	6.77096	ENSMUSG00000022354	651	protein_coding	66218	6.36501
ENSMUSG00000048758.13	Rpl29	-1.60587	-8.36398	4.14333e-07	3.00669e-05	6.74137	ENSMUSG00000048758	796	protein_coding	19944	5.14477
ENSMUSG00000033826.9	Dnah8	3.51721	8.35936	4.17264e-07	3.00669e-05	6.69244	ENSMUSG00000033826	14583	protein_coding	13417	2.60664
ENSMUSG00000037894.13	H2afz	-1.45652	-8.37909	4.04896e-07	2.95417e-05	6.68753	ENSMUSG00000037894	1776	protein_coding	51788	5.94089
ENSMUSG00000041268.16	Dmxl2	0.964002	8.5227	3.25716e-07	2.43983e-05	6.6769	ENSMUSG00000041268	13419	protein_coding	235380	8.03571
ENSMUSG00000064293.14	Cntn4	1.49204	8.32066	4.42698e-07	3.15819e-05	6.64258	ENSMUSG00000064293	8486	protein_coding	269784	5.16559
ENSMUSG00000022548.14	Apod	-1.48985	-8.3451	4.26454e-07	3.052e-05	6.63376	ENSMUSG00000022548	2577	protein_coding	11815	5.97328
ENSMUSG00000004366.3	Sst	-1.60708	-8.35908	4.17445e-07	3.00669e-05	6.61778	ENSMUSG00000004366	599	protein_coding	20604	6.34522
ENSMUSG00000039959.13	Hip1	1.68835	8.30032	4.56712e-07	3.23761e-05	6.61712	ENSMUSG00000039959	12961	protein_coding	215114	5.0934
ENSMUSG00000025558.16	Dock9	1.36449	8.35698	4.18785e-07	3.00669e-05	6.5827	ENSMUSG00000025558	13252	protein_coding	105445	6.40989
ENSMUSG00000009418.15	Nav1	1.09791	8.41303	3.84513e-07	2.82378e-05	6.57729	ENSMUSG00000009418	17303	protein_coding	215690	7.33759
ENSMUSG00000052146.15	Rps10	-1.61745	-8.27248	4.76654e-07	3.32651e-05	6.56349	ENSMUSG00000052146	1937	protein_coding	67097	5.56314
ENSMUSG00000013611.14	Snx31	5.03107	8.89838	1.8647e-07	1.53766e-05	6.53867	ENSMUSG00000013611	2935	protein_coding	66696	1.28821
ENSMUSG00000090061.9	Nwd2	1.6979	8.23863	5.02144e-07	3.48277e-05	6.53246	ENSMUSG00000090061	10428	protein_coding	319807	4.97412
ENSMUSG00000047248.20	C2cd3	1.406	8.25524	4.89459e-07	3.4053e-05	6.51496	ENSMUSG00000047248	11994	protein_coding	277939	5.45335
ENSMUSG00000025905.13	Oprk1	1.53084	8.22561	5.12324e-07	3.54244e-05	6.49904	ENSMUSG00000025905	9151	protein_coding	18387	5.13161
ENSMUSG00000027799.12	Nbea	0.9604	8.4046	3.89475e-07	2.85091e-05	6.48109	ENSMUSG00000027799	31361	protein_coding	26422	8.13744
ENSMUSG00000053950.10	Adnp2	1.84542	8.19472	5.3736e-07	3.69283e-05	6.44408	ENSMUSG00000053950	5012	protein_coding	240442	5.18479
ENSMUSG00000043535.13	Setx	1.06987	8.30909	4.50608e-07	3.20445e-05	6.43949	ENSMUSG00000043535	11380	protein_coding	269254	7.10231
ENSMUSG00000028833.13	Ncdn	-1.48732	-8.35807	4.1809e-07	3.00669e-05	6.43281	ENSMUSG00000028833	3710	protein_coding	26562	8.02146
ENSMUSG00000021606.7	Ndufs6	-2.15329	-8.09094	6.31326e-07	4.19739e-05	6.38419	ENSMUSG00000021606	629	protein_coding	407785	4.22394
ENSMUSG00000033350.7	Chst2	1.10927	8.29534	4.60214e-07	3.25218e-05	6.36941	ENSMUSG00000033350	7328	protein_coding	54371	7.56641
ENSMUSG00000014313.14	Cox6c	-1.61682	-8.13919	5.85652e-07	3.92859e-05	6.34668	ENSMUSG00000014313	3567	protein_coding	12864	5.62104
ENSMUSG00000020297.10	Nsg2	-0.977664	-8.28539	4.67292e-07	3.28156e-05	6.33324	ENSMUSG00000020297	4157	protein_coding	18197	7.8557
ENSMUSG00000037771.11	Slc32a1	-2.29724	-8.05425	6.68551e-07	4.43176e-05	6.2823	ENSMUSG00000037771	2797	protein_coding	22348	4.95254
ENSMUSG00000020716.15	Nf1	0.99188	8.28781	4.65565e-07	3.27968e-05	6.2812	ENSMUSG00000020716	15820	protein_coding	18015	8.27575
ENSMUSG00000025964.15	Adam23	1.04868	8.21567	5.20242e-07	3.58616e-05	6.2634	ENSMUSG00000025964	17907	protein_coding	23792	7.3634
ENSMUSG00000015090.13	Ptgds	-1.80572	-8.277	4.73358e-07	3.3138e-05	6.25622	ENSMUSG00000015090	1649	protein_coding	19215	8.48512
ENSMUSG00000025241.15	Fyco1	1.31338	8.16176	5.65501e-07	3.81748e-05	6.24272	ENSMUSG00000025241	8653	protein_coding	17281	6.72689
ENSMUSG00000070327.14	Rnf213	1.75789	7.98932	7.40199e-07	4.82856e-05	6.21042	ENSMUSG00000070327	16888	protein_coding	672511	4.12291
ENSMUSG00000020220.16	Vps13d	1.44169	8.18432	5.46078e-07	3.72993e-05	6.20417	ENSMUSG00000020220	24771	protein_coding	230895	7.43904
ENSMUSG00000071640.3	Stxbp3-ps	3.65521	8.1646	5.63016e-07	3.81748e-05	6.19944	ENSMUSG00000071640	758	processed_pseudogene		1.9258
ENSMUSG00000021068.15	Nin	1.47306	8.03603	6.87891e-07	4.53563e-05	6.19762	ENSMUSG00000021068	10345	protein_coding	18080	5.16399
ENSMUSG00000045128.9	Rpl18a	-1.46747	-8.11227	6.10694e-07	4.07884e-05	6.18307	ENSMUSG00000045128	1739	protein_coding	76808	6.72998
ENSMUSG00000075706.10	Gpx4	-2.50059	-7.95746	7.78259e-07	5.04007e-05	6.18198	ENSMUSG00000075706	1724	protein_coding	625249	3.7396
ENSMUSG00000042156.15	Dzip1	1.17495	8.16154	5.6569e-07	3.81748e-05	6.1665	ENSMUSG00000042156	4744	protein_coding	66573	7.45902
ENSMUSG00000092094.5	Zfp804b	2.24435	7.9338	8.07863e-07	5.18694e-05	6.14784	ENSMUSG00000092094	4430	protein_coding	207618	3.40631
ENSMUSG00000028382.15	Ptbp3	1.43074	8.02681	6.97901e-07	4.58574e-05	6.1342	ENSMUSG00000028382	7480	protein_coding	230257	5.66962
ENSMUSG00000023764.18	Sfi1	2.88461	7.9734	7.58964e-07	4.92931e-05	6.11825	ENSMUSG00000023764	7559	protein_coding	78887	2.48568
ENSMUSG00000053289.7	Ddx10	1.73051	7.98837	7.41302e-07	4.82856e-05	6.11312	ENSMUSG00000053289	3368	protein_coding	77591	5.23933
ENSMUSG00000056342.16	Usp34	1.18021	8.17317	5.55587e-07	3.78338e-05	6.10513	ENSMUSG00000056342	18453	protein_coding	17847	8.20682
ENSMUSG00000037563.15	Rps16	-1.55269	-7.93683	8.04004e-07	5.17696e-05	6.05747	ENSMUSG00000037563	1266	protein_coding	20055	5.3146
ENSMUSG00000031592.10	Pcm1	1.0803	8.11123	6.11682e-07	4.07884e-05	6.05281	ENSMUSG00000031592	7458	protein_coding	18536	7.77481
ENSMUSG00000102070.1	Gm28661	-2.70853	-7.86304	9.03645e-07	5.7356e-05	6.03884	ENSMUSG00000102070	681	unprocessed_pseudogene		3.95622
ENSMUSG00000034647.14	Ankrd12	1.10019	8.15562	5.70909e-07	3.84116e-05	6.0354	ENSMUSG00000034647	11508	protein_coding	106585	8.57684
ENSMUSG00000024660.8	Incenp	2.1544	7.86134	9.06078e-07	5.7356e-05	6.03379	ENSMUSG00000024660	3217	protein_coding	16319	3.58737
ENSMUSG00000052812.4	Atad2b	1.54125	7.90989	8.38975e-07	5.37135e-05	6.02703	ENSMUSG00000052812	4688	protein_coding	320817	4.83194
ENSMUSG00000020849.13	Ywhae	-1.05455	-8.18546	5.45114e-07	3.72993e-05	6.01144	ENSMUSG00000020849	2568	protein_coding	22627	9.34169
ENSMUSG00000033577.18	Myo6	1.26924	8.02263	7.02485e-07	4.60241e-05	5.97404	ENSMUSG00000033577	12078	protein_coding	17920	7.1615
ENSMUSG00000042750.7	Bex2	-1.33415	-8.03569	6.88257e-07	4.53563e-05	5.94585	ENSMUSG00000042750	903	protein_coding	12069	7.75685
ENSMUSG00000036199.9	Ndufa13	-1.94118	-7.86858	8.95734e-07	5.71845e-05	5.94177	ENSMUSG00000036199	1251	protein_coding	67184	5.41743
ENSMUSG00000022262.7	Dnah5	2.2943	7.79962	9.99642e-07	6.15451e-05	5.94059	ENSMUSG00000022262	15630	protein_coding	110082	3.28886
ENSMUSG00000016487.15	Ppfibp1	1.59386	7.85269	9.18622e-07	5.76628e-05	5.9258	ENSMUSG00000016487	11135	protein_coding	67533	4.94387
ENSMUSG00000033208.7	S100b	-1.54773	-7.85692	9.12468e-07	5.74369e-05	5.92545	ENSMUSG00000033208	1484	protein_coding	20203	5.37066
ENSMUSG00000020715.9	Ern1	1.58554	7.83223	9.49002e-07	5.92388e-05	5.9232	ENSMUSG00000020715	8173	protein_coding	78943	4.62895
ENSMUSG00000039738.16	Slx4	1.46897	7.86621	8.9911e-07	5.72374e-05	5.9161	ENSMUSG00000039738	7657	protein_coding	52864	5.24922
ENSMUSG00000057614.6	Gnai1	-1.16377	-7.94126	7.98398e-07	5.15563e-05	5.85599	ENSMUSG00000057614	3135	protein_coding	14677	7.18217
ENSMUSG00000030122.12	Ptms	-2.36359	-7.79505	1.00696e-06	6.18261e-05	5.80237	ENSMUSG00000030122	1619	protein_coding	69202	5.64367
ENSMUSG00000024640.9	Psat1	-1.26357	-7.82972	9.52803e-07	5.93113e-05	5.79996	ENSMUSG00000024640	4254	protein_coding	107272	6.07372
ENSMUSG00000027562.12	Car2	-1.27734	-7.81701	9.72299e-07	6.03578e-05	5.78414	ENSMUSG00000027562	2422	protein_coding	12349	6.03288
ENSMUSG00000057841.5	Rpl32	-1.53966	-7.75795	1.0685e-06	6.52485e-05	5.75613	ENSMUSG00000057841	963	protein_coding	19951	5.47711
ENSMUSG00000054091.9	1810037I17Rik	-2.12024	-7.66395	1.24278e-06	7.36879e-05	5.72625	ENSMUSG00000054091	1160	protein_coding	67704	3.97554
ENSMUSG00000036751.7	Cox6b1	-1.50462	-7.7193	1.13683e-06	6.8125e-05	5.71477	ENSMUSG00000036751	708	protein_coding	110323	5.23892
ENSMUSG00000045482.16	Trrap	1.29969	7.85777	9.11236e-07	5.74369e-05	5.7094	ENSMUSG00000045482	20859	protein_coding	100683	7.13729
ENSMUSG00000074024.5	4632427E13Rik	2.98666	7.64649	1.2783e-06	7.53961e-05	5.70104	ENSMUSG00000074024	7303	bidirectional_promoter_lncRNA		3.19264
ENSMUSG00000029632.7	Ndufa4	-1.45832	-7.72377	1.12869e-06	6.78179e-05	5.65834	ENSMUSG00000029632	1381	protein_coding		5.81151
ENSMUSG00000033799.9	Fam208b	1.32832	7.7313	1.11513e-06	6.73635e-05	5.64734	ENSMUSG00000033799	8337	protein_coding	105203	5.74733
ENSMUSG00000037416.12	Dmxl1	1.09935	7.76196	1.06167e-06	6.50075e-05	5.61095	ENSMUSG00000037416	21860	protein_coding	240283	6.59973
ENSMUSG00000001383.8	Zmat2	-1.31131	-7.6797	1.21161e-06	7.20302e-05	5.59474	ENSMUSG00000001383	2257	protein_coding	66492	5.71509
ENSMUSG00000059291.15	Rpl11	-1.29174	-7.72955	1.11827e-06	6.73722e-05	5.59406	ENSMUSG00000059291	2697	protein_coding	67025	6.44816
ENSMUSG00000110080.1	Gm6145	1.97112	7.58657	1.40857e-06	8.11627e-05	5.57425	ENSMUSG00000110080	5671	processed_transcript		4.04712
ENSMUSG00000022197.15	Pdzd2	1.46787	7.62727	1.31865e-06	7.69682e-05	5.56943	ENSMUSG00000022197	21645	protein_coding	68070	4.86943
ENSMUSG00000054889.9	Dsp	3.44291	7.73852	1.10229e-06	6.68228e-05	5.5495	ENSMUSG00000054889	9625	protein_coding	109620	1.73581
ENSMUSG00000020640.9	Itsn2	1.18634	7.69486	1.18238e-06	7.04785e-05	5.54845	ENSMUSG00000020640	5987	protein_coding	20403	6.14141
ENSMUSG00000029563.16	Foxp2	1.75259	7.62776	1.3176e-06	7.69682e-05	5.54498	ENSMUSG00000029563	16346	protein_coding	114142	5.11277
ENSMUSG00000073616.10	Cops9	-2.09532	-7.53592	1.52955e-06	8.65792e-05	5.5126	ENSMUSG00000073616	1499	protein_coding	66915	4.18777
ENSMUSG00000010376.14	Nedd8	-1.41292	-7.59982	1.37861e-06	7.96403e-05	5.51045	ENSMUSG00000010376	604	protein_coding	18002	5.31604
ENSMUSG00000074802.10	Gas2l3	2.55231	7.53938	1.52095e-06	8.63099e-05	5.50402	ENSMUSG00000074802	6748	protein_coding	237436	2.64927
ENSMUSG00000030307.8	Slc6a11	-1.00628	-7.83901	9.38824e-07	5.87667e-05	5.49342	ENSMUSG00000030307	5050	protein_coding	243616	8.91741
ENSMUSG00000034601.16	2700049A03Rik	1.99058	7.51984	1.57019e-06	8.79934e-05	5.49124	ENSMUSG00000034601	5879	protein_coding	76967	3.69166
ENSMUSG00000001270.8	Ckb	-1.23513	-7.80695	9.88012e-07	6.11642e-05	5.47192	ENSMUSG00000001270	1478	protein_coding	12709	8.64616
ENSMUSG00000040952.16	Rps19	-1.55242	-7.53108	1.54167e-06	8.68278e-05	5.44728	ENSMUSG00000040952	4685	protein_coding	20085	4.85189
ENSMUSG00000029436.9	Mmp17	-1.58118	-7.55751	1.47669e-06	8.44383e-05	5.44534	ENSMUSG00000029436	6619	protein_coding	23948	5.31647
ENSMUSG00000054280.14	Prr14l	1.05633	7.70377	1.16555e-06	6.96605e-05	5.44397	ENSMUSG00000054280	10402	protein_coding	215476	7.24852
ENSMUSG00000048038.6	Ccdc187	3.34609	7.604	1.36931e-06	7.93069e-05	5.44168	ENSMUSG00000048038	3265	protein_coding	329366	1.93994
ENSMUSG00000021647.6	Cartpt	-1.86404	-7.51298	1.58787e-06	8.87625e-05	5.43033	ENSMUSG00000021647	874	protein_coding	27220	4.84543
ENSMUSG00000028524.21	Sgip1	1.14967	7.74267	1.09498e-06	6.66839e-05	5.42533	ENSMUSG00000028524	10136	protein_coding	73094	8.00188
ENSMUSG00000035967.15	Ints6l	1.72481	7.52149	1.56596e-06	8.79757e-05	5.41174	ENSMUSG00000035967	7173	protein_coding	236790	4.66908
ENSMUSG00000039218.16	Srrm2	0.768736	7.80146	9.96707e-07	6.1533e-05	5.40549	ENSMUSG00000039218	10982	protein_coding	75956	9.06376
ENSMUSG00000038914.15	Dido1	1.2279	7.63107	1.31056e-06	7.69682e-05	5.40246	ENSMUSG00000038914	13307	protein_coding	23856	6.51594
ENSMUSG00000037266.18	Rsrp1	1.35169	7.54927	1.49664e-06	8.51457e-05	5.33337	ENSMUSG00000037266	3349	protein_coding	27981	5.87326
ENSMUSG00000021500.15	Ddx46	1.13136	7.55127	1.49178e-06	8.50842e-05	5.29204	ENSMUSG00000021500	5747	protein_coding	212880	6.30322
ENSMUSG00000039001.12	Rps21	-2.45101	-7.3917	1.93753e-06	0.00010568	5.2681	ENSMUSG00000039001	810	protein_coding	66481	4.38501
ENSMUSG00000040225.15	Prrc2c	0.846866	7.738	1.10321e-06	6.68228e-05	5.26158	ENSMUSG00000040225	16092	protein_coding	226562	9.40546
ENSMUSG00000010608.15	Rbm25	1.20902	7.56699	1.4541e-06	8.33585e-05	5.24183	ENSMUSG00000010608	17376	protein_coding	67039	7.00095
ENSMUSG00000070733.13	Fryl	1.14621	7.53406	1.5342e-06	8.66243e-05	5.23785	ENSMUSG00000070733	15192	protein_coding	72313	6.54529
ENSMUSG00000047261.9	Gap43	-0.894051	-7.65102	1.26898e-06	7.50436e-05	5.23377	ENSMUSG00000047261	1523	protein_coding	14432	8.44667
ENSMUSG00000030287.15	Itpr2	1.31608	7.42971	1.81998e-06	0.00010047	5.20276	ENSMUSG00000030287	14802	protein_coding	16439	5.25181
ENSMUSG00000006005.17	Tpr	0.887735	7.60404	1.36922e-06	7.93069e-05	5.17028	ENSMUSG00000006005	10496	protein_coding	108989	8.22977
ENSMUSG00000055670.14	Zzef1	1.17791	7.44702	1.76897e-06	9.79121e-05	5.14572	ENSMUSG00000055670	16450	protein_coding	195018	6.04841
ENSMUSG00000037876.16	Jmjd1c	1.09278	7.50685	1.60385e-06	8.94334e-05	5.1253	ENSMUSG00000037876	14397	protein_coding	108829	7.14614
ENSMUSG00000021114.8	Atp6v1d	-1.10049	-7.47304	1.69507e-06	9.42862e-05	5.12182	ENSMUSG00000021114	1403	protein_coding	73834	6.81277
ENSMUSG00000037706.17	Cd81	-1.0412	-7.57104	1.44455e-06	8.30226e-05	5.09996	ENSMUSG00000037706	2879	protein_coding	12520	8.44647
ENSMUSG00000032667.17	Pon2	-1.37177	-7.36973	2.00908e-06	0.000108529	5.0948	ENSMUSG00000032667	7339	protein_coding	330260	5.62194
ENSMUSG00000033909.17	Usp36	1.45219	7.38001	1.97526e-06	0.000106959	5.08992	ENSMUSG00000033909	7689	protein_coding	72344	5.51334
ENSMUSG00000020436.17	Gabrg2	1.16565	7.42833	1.82413e-06	0.00010047	5.06171	ENSMUSG00000020436	5916	protein_coding	14406	6.542
ENSMUSG00000034525.6	Ice1	1.04618	7.41549	1.86306e-06	0.000102114	5.00516	ENSMUSG00000034525	7675	protein_coding	218333	6.84944
ENSMUSG00000027602.9	Map1lc3a	-2.10352	-7.21555	2.59586e-06	0.000133488	4.99249	ENSMUSG00000027602	1181	protein_coding	66734	4.15088
ENSMUSG00000059436.12	Max	-1.24785	-7.34095	2.10701e-06	0.000111985	4.99009	ENSMUSG00000059436	2005	protein_coding	17187	6.05648
ENSMUSG00000059921.15	Unc5c	1.13854	7.38925	1.94536e-06	0.00010575	4.98756	ENSMUSG00000059921	19135	protein_coding	22253	6.60802
ENSMUSG00000041889.7	Shisa4	-1.3238	-7.30907	2.22135e-06	0.000116904	4.9874	ENSMUSG00000041889	2418	protein_coding	77552	5.64001
ENSMUSG00000028222.2	Calb1	1.02722	7.39442	1.92886e-06	0.000105463	4.9856	ENSMUSG00000028222	4846	protein_coding	12307	6.71125
ENSMUSG00000060675.13	Pla2g16	-1.55934	-7.24062	2.48942e-06	0.000128899	4.97779	ENSMUSG00000060675	6396	protein_coding	225845	4.75006
ENSMUSG00000025203.5	Scd2	-0.820402	-7.61525	1.34456e-06	7.82773e-05	4.97623	ENSMUSG00000025203	5453	protein_coding	20250	10.2012
ENSMUSG00000006281.7	Tep1	2.33443	7.19161	2.70201e-06	0.000137999	4.97482	ENSMUSG00000006281	8168	protein_coding	21745	2.86426
ENSMUSG00000021470.17	Ercc6l2	1.76152	7.26668	2.38357e-06	0.000124277	4.96093	ENSMUSG00000021470	7681	protein_coding	76251	4.94449
ENSMUSG00000040289.8	Hey1	-1.55061	-7.23036	2.53241e-06	0.000130641	4.93503	ENSMUSG00000040289	3265	protein_coding	15213	5.01234
ENSMUSG00000035048.13	Anapc13	-2.40015	-7.1624	2.83768e-06	0.000143749	4.9296	ENSMUSG00000035048	2377	protein_coding	69010	3.68061
ENSMUSG00000039717.16	Ralyl	-1.07021	-7.34068	2.10793e-06	0.000111985	4.9189	ENSMUSG00000039717	3672	protein_coding	76897	6.64067
ENSMUSG00000056222.14	Spock1	-1.02886	-7.4166	1.85967e-06	0.000102114	4.91843	ENSMUSG00000056222	8347	protein_coding	20745	7.74808
ENSMUSG00000071528.3	Usmg5	-2.23693	-7.1487	2.9038e-06	0.00014631	4.90985	ENSMUSG00000071528	341	protein_coding	66477	3.4537
ENSMUSG00000040037.13	Negr1	-0.98431	-7.36787	2.01524e-06	0.000108601	4.88229	ENSMUSG00000040037	10506	protein_coding	320840	7.3417
ENSMUSG00000032525.14	Nktr	1.19245	7.35518	2.05797e-06	0.000110111	4.87414	ENSMUSG00000032525	17457	protein_coding	18087	7.08706
ENSMUSG00000044894.14	Uqcrq	-1.89628	-7.15249	2.88537e-06	0.000145708	4.87358	ENSMUSG00000044894	1831	protein_coding	22272	4.33627
ENSMUSG00000003949.16	Hlf	-1.08026	-7.31241	2.20906e-06	0.000116708	4.87282	ENSMUSG00000003949	6681	protein_coding	217082	6.61364
ENSMUSG00000024998.17	Plce1	1.26342	7.2848	2.31275e-06	0.000121147	4.87144	ENSMUSG00000024998	15998	protein_coding	74055	6.05125
ENSMUSG00000030432.12	Rpl28	-1.85284	-7.16561	2.82247e-06	0.000143499	4.84859	ENSMUSG00000030432	1840	protein_coding	19943	4.78999
ENSMUSG00000024403.16	Atp6v1g2	-0.867896	-7.38836	1.94823e-06	0.00010575	4.84147	ENSMUSG00000024403	2510	protein_coding	66237	7.99366
ENSMUSG00000064341.1	mt-Nd1	-1.05314	-7.62962	1.31365e-06	7.69682e-05	4.84033	ENSMUSG00000064341	957	protein_coding	17716	11.6705
ENSMUSG00000025576.17	Rbfox3	-1.39336	-7.22982	2.53469e-06	0.000130641	4.82177	ENSMUSG00000025576	5818	protein_coding	52897	5.90224
ENSMUSG00000058153.15	Sez6l	-1.00941	-7.31149	2.21242e-06	0.000116708	4.81162	ENSMUSG00000058153	6070	protein_coding	56747	7.12236
ENSMUSG00000038587.8	Akap12	1.17835	7.31404	2.20308e-06	0.000116708	4.81034	ENSMUSG00000038587	6244	protein_coding	83397	7.04506
ENSMUSG00000030655.15	Smg1	1.54689	7.35254	2.06698e-06	0.000110331	4.80758	ENSMUSG00000030655	23984	protein_coding	233789	7.6394
ENSMUSG00000032966.14	Fkbp1a	-1.04051	-7.35593	2.0554e-06	0.000110111	4.79644	ENSMUSG00000032966	3857	protein_coding	14225	7.91048
ENSMUSG00000021301.8	Hecw1	1.23787	7.24924	2.45384e-06	0.00012735	4.78951	ENSMUSG00000021301	9460	protein_coding	94253	6.24506
ENSMUSG00000025400.10	Tac2	-2.0465	-7.05591	3.39598e-06	0.000167724	4.7514	ENSMUSG00000025400	883	protein_coding	21334	3.83162
ENSMUSG00000000632.13	Sez6	-1.4424	-7.08325	3.24248e-06	0.000160495	4.70544	ENSMUSG00000000632	5779	protein_coding	20370	4.80503
ENSMUSG00000046160.6	Olig1	-1.57344	-7.11458	3.07547e-06	0.000153582	4.70131	ENSMUSG00000046160	2162	protein_coding	50914	5.29276
ENSMUSG00000021998.16	Lcp1	1.8471	7.04358	3.46768e-06	0.000170143	4.68261	ENSMUSG00000021998	9504	protein_coding	18826	4.01561
ENSMUSG00000064345.1	mt-Nd2	-1.30233	-7.45641	1.74192e-06	9.66527e-05	4.68095	ENSMUSG00000064345	1038	protein_coding	17717	10.4612
ENSMUSG00000092035.8	Peg10	0.917516	7.36182	2.03551e-06	0.000109431	4.68051	ENSMUSG00000092035	6667	protein_coding	170676	8.91562
ENSMUSG00000061787.15	Rps17	-1.16217	-7.16188	2.84019e-06	0.000143749	4.67463	ENSMUSG00000061787	1274	protein_coding	20068	6.13794
ENSMUSG00000032959.12	Pebp1	-1.01858	-7.27261	2.36014e-06	0.000123342	4.66008	ENSMUSG00000032959	1768	protein_coding	23980	7.85403
ENSMUSG00000024647.14	Cbln2	-2.0831	-6.97415	3.90211e-06	0.000184996	4.62434	ENSMUSG00000024647	2894	protein_coding	12405	3.49699
ENSMUSG00000081485.5	Gm12338	-2.62766	-6.9797	3.86537e-06	0.000183642	4.6224	ENSMUSG00000081485	192	processed_pseudogene		3.0192
ENSMUSG00000046230.9	Vps13a	1.2996	7.12558	3.01898e-06	0.000151434	4.61895	ENSMUSG00000046230	9656	protein_coding	271564	5.87587
ENSMUSG00000020576.9	Nbas	1.21579	7.13166	2.98823e-06	0.000150227	4.61709	ENSMUSG00000020576	7239	protein_coding	71169	5.98467
ENSMUSG00000017677.11	Wsb1	1.38416	7.03663	3.50878e-06	0.00017104	4.60395	ENSMUSG00000017677	3987	protein_coding	78889	4.64553
ENSMUSG00000051166.9	Eml5	1.31839	7.11181	3.08984e-06	0.000153958	4.59634	ENSMUSG00000051166	10136	protein_coding	319670	5.85804
ENSMUSG00000020721.16	Helz	0.912307	7.20991	2.6205e-06	0.000134141	4.57571	ENSMUSG00000020721	15044	protein_coding	78455	7.55217
ENSMUSG00000063019.5	Manbal	-2.54675	-6.93646	4.16149e-06	0.000195377	4.5479	ENSMUSG00000063019	1107	protein_coding	69161	2.94578
ENSMUSG00000046844.6	Vat1l	0.91426	7.25158	2.44428e-06	0.000127148	4.53556	ENSMUSG00000046844	5462	protein_coding	270097	8.52864
ENSMUSG00000031139.14	Mcf2	1.68852	6.9912	3.79042e-06	0.000180846	4.53215	ENSMUSG00000031139	4502	protein_coding	109904	4.59763
ENSMUSG00000004347.16	Pde1c	1.51252	7.01312	3.65169e-06	0.000176855	4.52348	ENSMUSG00000004347	20067	protein_coding	18575	5.00371
ENSMUSG00000038370.6	Pcp4l1	-1.82975	-6.92506	4.2434e-06	0.000198249	4.51343	ENSMUSG00000038370	1577	protein_coding	66425	4.06361
ENSMUSG00000021614.16	Vcan	1.30664	7.05392	3.40746e-06	0.000167922	4.5087	ENSMUSG00000021614	14462	protein_coding	13003	5.73019
ENSMUSG00000014592.19	Camta1	0.761657	7.29174	2.28622e-06	0.000120037	4.5016	ENSMUSG00000014592	14570	protein_coding	100072	9.44182
ENSMUSG00000031839.7	Hsbp1	-0.931275	-7.17355	2.78509e-06	0.000141919	4.49554	ENSMUSG00000031839	1861	protein_coding	68196	7.80021
ENSMUSG00000063882.12	Uqcrh	-1.32995	-7.03758	3.50313e-06	0.00017104	4.49547	ENSMUSG00000063882	1237	protein_coding	66576	5.86232
ENSMUSG00000022957.19	Itsn1	1.01817	7.21328	2.60576e-06	0.000133691	4.49224	ENSMUSG00000022957	22539	protein_coding	16443	8.32747
ENSMUSG00000024256.6	Adcyap1	-1.27434	-7.00194	3.7218e-06	0.00017871	4.48759	ENSMUSG00000024256	2088	protein_coding	11516	5.43315
ENSMUSG00000034235.16	Usp54	1.02595	7.09054	3.20281e-06	0.000159233	4.48504	ENSMUSG00000034235	8921	protein_coding	78787	6.52454
ENSMUSG00000047361.16	Gm973	1.64853	6.9179	4.29576e-06	0.000199864	4.46969	ENSMUSG00000047361	5484	protein_coding	381260	4.01816
ENSMUSG00000058600.13	Rpl30	-1.1602	-7.01319	3.65126e-06	0.000176855	4.46257	ENSMUSG00000058600	3020	protein_coding	19946	5.77902
ENSMUSG00000073702.11	Rpl31	-0.993913	-7.11633	3.06641e-06	0.000153471	4.4603	ENSMUSG00000073702	1662	protein_coding	114641	7.2509
ENSMUSG00000038690.15	Atp5j2	-1.53001	-6.91663	4.30511e-06	0.000199885	4.45245	ENSMUSG00000038690	3306	protein_coding	57423	4.51854
ENSMUSG00000046330.10	Rpl37a	-1.49703	-6.99303	3.7786e-06	0.000180665	4.44852	ENSMUSG00000046330	1410	protein_coding	19981	5.66709
ENSMUSG00000013367.5	Iglon5	-1.83724	-6.91324	4.33016e-06	0.000200634	4.44362	ENSMUSG00000013367	2622	protein_coding	210094	4.59044
ENSMUSG00000028556.15	Dock7	1.19786	6.9991	3.73978e-06	0.00017919	4.43884	ENSMUSG00000028556	16818	protein_coding	67299	5.53671
ENSMUSG00000079523.8	Tmsb10	-2.86157	-6.86114	4.73527e-06	0.000214972	4.42649	ENSMUSG00000079523	1276	protein_coding	19240	3.80202
ENSMUSG00000030120.14	Mlf2	-1.56012	-7.00781	3.68482e-06	0.000177694	4.42295	ENSMUSG00000030120	4106	protein_coding	30853	6.051
ENSMUSG00000040896.16	Kcnd3	0.971486	7.0875	3.21927e-06	0.000159698	4.41803	ENSMUSG00000040896	9587	protein_coding	56543	7.07202
ENSMUSG00000051146.2	Camk2n2	-1.59691	-6.92822	4.22054e-06	0.000197592	4.38652	ENSMUSG00000051146	1291	protein_coding	73047	5.27076
ENSMUSG00000033705.16	Stard9	1.48202	6.88587	4.5383e-06	0.000208132	4.34914	ENSMUSG00000033705	19408	protein_coding	668880	4.61054
ENSMUSG00000022914.15	Brwd1	1.00161	7.04813	3.44104e-06	0.000169206	4.34076	ENSMUSG00000022914	20280	protein_coding	93871	7.14222
ENSMUSG00000074785.4	Plxnc1	1.09199	7.03188	3.5372e-06	0.000172052	4.32694	ENSMUSG00000074785	7836	protein_coding	54712	7.01155
ENSMUSG00000064349.1	mt-Tc	-3.22087	-6.85263	4.80516e-06	0.000217544	4.32651	ENSMUSG00000064349	66	Mt_tRNA		2.32771
ENSMUSG00000000594.7	Gm2a	-1.39808	-6.86794	4.68021e-06	0.000213334	4.32021	ENSMUSG00000000594	4127	protein_coding	14667	4.93067
ENSMUSG00000001313.12	Rnd2	-1.29159	-6.92368	4.25344e-06	0.000198306	4.29575	ENSMUSG00000001313	1990	protein_coding	11858	5.8891
ENSMUSG00000050953.9	Gja1	-1.20274	-6.94584	4.09527e-06	0.000193338	4.2923	ENSMUSG00000050953	3105	protein_coding	14609	6.19647
ENSMUSG00000024502.9	Jakmip2	1.07472	6.93627	4.16285e-06	0.000195377	4.26967	ENSMUSG00000024502	3511	protein_coding	76217	6.05813
ENSMUSG00000070366.5	Plpp4	2.03841	6.75988	5.64018e-06	0.000245632	4.26616	ENSMUSG00000070366	1458	protein_coding	381925	3.13866
ENSMUSG00000030329.11	Pianp	-1.38989	-6.87919	4.59061e-06	0.000209675	4.25632	ENSMUSG00000030329	2851	protein_coding	319352	5.58603
ENSMUSG00000031231.4	Cox7b	-1.13196	-6.8807	4.57873e-06	0.000209558	4.22785	ENSMUSG00000031231	1214	protein_coding	66142	5.80968
ENSMUSG00000042607.15	Asb4	-1.30367	-6.81661	5.11288e-06	0.000227592	4.19915	ENSMUSG00000042607	3932	protein_coding	65255	5.18869
ENSMUSG00000096210.1	H1f0	-1.37726	-6.81128	5.16021e-06	0.000229171	4.19599	ENSMUSG00000096210	2287	protein_coding	14958	5.11911
ENSMUSG00000036097.7	Fam178a	1.02663	6.94832	4.07801e-06	0.000192929	4.18928	ENSMUSG00000036097	6880	protein_coding	226151	6.93784
ENSMUSG00000097156.7	Gm3764	1.81684	6.81643	5.11454e-06	0.000227592	4.18603	ENSMUSG00000097156	5813	lincRNA		4.93649
ENSMUSG00000028645.11	Slc2a1	-1.28309	-6.83723	4.9343e-06	0.000222212	4.1654	ENSMUSG00000028645	3506	protein_coding	20525	5.72775
ENSMUSG00000000740.12	Rpl13	-1.34828	-6.8894	4.51088e-06	0.000208132	4.14983	ENSMUSG00000000740	2595	protein_coding	270106	6.58503
ENSMUSG00000021313.15	Ryr2	1.68112	6.93603	4.16454e-06	0.000195377	4.12215	ENSMUSG00000021313	16849	protein_coding	20191	7.31149
ENSMUSG00000031093.14	Dock11	1.38757	6.73035	5.93678e-06	0.000257054	4.09719	ENSMUSG00000031093	9240	protein_coding	75974	4.46749
ENSMUSG00000022122.14	Ednrb	-1.11588	-6.80492	5.21717e-06	0.000230334	4.09528	ENSMUSG00000022122	4037	protein_coding	13618	5.79555
ENSMUSG00000029649.10	Pomp	-1.06918	-6.82076	5.07643e-06	0.000227246	4.09268	ENSMUSG00000029649	5216	protein_coding	66537	6.03205
ENSMUSG00000024309.14	Pfdn6	-2.08937	-6.654	6.78193e-06	0.000288098	4.08537	ENSMUSG00000024309	1193	protein_coding	14976	3.54728
ENSMUSG00000044033.16	Ccdc141	1.71586	6.68916	6.37816e-06	0.000274579	4.08432	ENSMUSG00000044033	11717	protein_coding	545428	3.9218
ENSMUSG00000038803.7	Ost4	-1.70993	-6.67813	6.50196e-06	0.00027884	4.07852	ENSMUSG00000038803	1272	protein_coding	67695	4.19173
ENSMUSG00000045962.16	Wnk1	0.792805	7.01065	3.66708e-06	0.000177219	4.07716	ENSMUSG00000045962	22825	protein_coding	232341	8.86863
ENSMUSG00000004317.14	Clcn5	1.06885	6.85188	4.8113e-06	0.000217544	4.07137	ENSMUSG00000004317	11452	protein_coding	12728	6.49116
ENSMUSG00000026034.17	Clk1	1.35695	6.7668	5.57289e-06	0.000243173	4.0691	ENSMUSG00000026034	8132	protein_coding	12747	5.20557
ENSMUSG00000034566.10	Atp5h	-1.32893	-6.80128	5.2501e-06	0.000231334	4.0509	ENSMUSG00000034566	1465	protein_coding	71679	6.10309
ENSMUSG00000019027.7	Dnah1	1.17682	6.77202	5.52277e-06	0.000241925	4.0493	ENSMUSG00000019027	12872	protein_coding	110084	5.4838
ENSMUSG00000033615.9	Cplx1	-1.21673	-6.82813	5.01228e-06	0.000225272	4.04859	ENSMUSG00000033615	2189	protein_coding	12889	6.49571
ENSMUSG00000030067.17	Foxp1	1.15068	6.76858	5.55573e-06	0.000242895	4.03502	ENSMUSG00000030067	13751	protein_coding	108655	5.55062
ENSMUSG00000031708.16	Tecr	-1.00099	-6.98179	3.85163e-06	0.000183377	4.02943	ENSMUSG00000031708	2191	protein_coding	106529	8.92018
ENSMUSG00000075334.2	Rprm	-2.07499	-6.61606	7.2478e-06	0.000301398	4.02772	ENSMUSG00000075334	1460	protein_coding	67874	3.39736
ENSMUSG00000001175.13	Calm1	-0.824487	-7.04191	3.47755e-06	0.000170256	4.02024	ENSMUSG00000001175	4698	protein_coding	12313	9.91733
ENSMUSG00000031004.8	Mki67	2.75025	6.61541	7.25597e-06	0.000301398	4.01885	ENSMUSG00000031004	10061	protein_coding	17345	2.45736
ENSMUSG00000024654.8	Asrgl1	-0.977253	-6.86429	4.70967e-06	0.000214242	4.01782	ENSMUSG00000024654	4297	protein_coding	66514	7.25592
ENSMUSG00000041453.12	Rpl21	-1.04804	-6.77612	5.48362e-06	0.00024068	4.00357	ENSMUSG00000041453	3400	protein_coding	19933	6.10885
ENSMUSG00000035067.9	Xkr6	2.0512	6.60118	7.43948e-06	0.000307882	4.00249	ENSMUSG00000035067	7258	protein_coding	219149	3.00923
ENSMUSG00000045005.9	Fzd5	-1.65806	-6.62305	7.15944e-06	0.000299046	4.00101	ENSMUSG00000045005	6915	protein_coding	14367	3.98116
ENSMUSG00000035376.9	Hacd2	-1.48836	-6.70089	6.24911e-06	0.000269539	3.98813	ENSMUSG00000035376	3603	protein_coding	70757	5.25677
ENSMUSG00000025006.15	Sorbs1	1.19611	6.80795	5.18998e-06	0.000229585	3.98793	ENSMUSG00000025006	3075	protein_coding	20411	6.5311
ENSMUSG00000020329.12	Polrmt	2.06382	6.5906	7.57895e-06	0.00031232	3.97803	ENSMUSG00000020329	4685	protein_coding	216151	3.17509
ENSMUSG00000036585.15	Fgf1	-0.941303	-6.82281	5.05852e-06	0.000226897	3.96305	ENSMUSG00000036585	4648	protein_coding	14164	7.09745
ENSMUSG00000036570.14	Fxyd1	-2.34973	-6.57381	7.80604e-06	0.000317785	3.95369	ENSMUSG00000036570	2186	protein_coding	56188	2.90104
ENSMUSG00000044533.15	Rps2	-1.35488	-6.66872	6.60966e-06	0.000282381	3.95257	ENSMUSG00000044533	1830	protein_coding	16898	5.07382
ENSMUSG00000039568.6	Ubald1	-1.77532	-6.57889	7.73665e-06	0.000316105	3.93864	ENSMUSG00000039568	5538	protein_coding	207740	3.80504
ENSMUSG00000064358.1	mt-Co3	3.4004	6.79488	5.3085e-06	0.000233449	3.9272	ENSMUSG00000064358	784	protein_coding	17710	6.98208
ENSMUSG00000026864.13	Hspa5	0.799319	6.88663	4.53236e-06	0.000208132	3.92039	ENSMUSG00000026864	4229	protein_coding	14828	8.33393
ENSMUSG00000038665.15	Dgki	1.37479	6.65868	6.72666e-06	0.000286291	3.91652	ENSMUSG00000038665	6242	protein_coding	320127	4.91832
ENSMUSG00000042700.15	Sipa1l1	0.844954	6.84419	4.87543e-06	0.000220001	3.91394	ENSMUSG00000042700	7697	protein_coding	217692	7.73447
ENSMUSG00000023004.8	Tuba1b	-1.03213	-6.888	4.52169e-06	0.000208132	3.90806	ENSMUSG00000023004	1875	protein_coding	22143	8.5368
ENSMUSG00000056427.10	Slit3	1.32635	6.62306	7.15931e-06	0.000299046	3.89909	ENSMUSG00000056427	6067	protein_coding	20564	4.5545
ENSMUSG00000019876.15	Pkib	1.27505	6.64904	6.84095e-06	0.000289865	3.89682	ENSMUSG00000019876	11800	protein_coding	18768	4.96221
ENSMUSG00000040856.17	Dlk1	-0.93449	-6.8098	5.17335e-06	0.000229301	3.89256	ENSMUSG00000040856	5657	protein_coding	13386	7.48981
ENSMUSG00000064368.1	mt-Nd6	-1.62815	-6.88915	4.5128e-06	0.000208132	3.87188	ENSMUSG00000064368	519	protein_coding	17722	8.89524
ENSMUSG00000039128.13	Cdc123	-1.16684	-6.6873	6.39888e-06	0.000274944	3.87056	ENSMUSG00000039128	3463	protein_coding	98828	5.93072
ENSMUSG00000005892.4	Trh	-1.75339	-6.54476	8.21592e-06	0.000330875	3.86954	ENSMUSG00000005892	1384	protein_coding	22044	3.92004
ENSMUSG00000005360.14	Slc1a3	-0.796493	-6.81871	5.0944e-06	0.000227592	3.86314	ENSMUSG00000005360	8537	protein_coding	20512	7.86507
ENSMUSG00000008035.12	Mid1ip1	-1.54107	-6.60804	7.35038e-06	0.000304756	3.8565	ENSMUSG00000008035	2128	protein_coding	68041	4.98929
ENSMUSG00000034868.8	Myl12b	-1.10375	-6.71422	6.10571e-06	0.000263861	3.8388	ENSMUSG00000034868	1711	protein_coding	67938	6.54852
ENSMUSG00000064061.13	Dzip3	0.921717	6.74651	5.7725e-06	0.000250424	3.83497	ENSMUSG00000064061	9081	protein_coding	224170	6.92167
ENSMUSG00000025582.4	Nptx1	-1.60578	-6.63957	6.95535e-06	0.000293247	3.82382	ENSMUSG00000025582	5217	protein_coding	18164	5.68183
ENSMUSG00000026790.19	Odf2	1.20194	6.64834	6.84934e-06	0.000289865	3.82016	ENSMUSG00000026790	9919	protein_coding	18286	5.55395
ENSMUSG00000037965.14	Zc3h7a	1.34777	6.57964	7.7264e-06	0.000316105	3.79168	ENSMUSG00000037965	9160	protein_coding	106205	4.77776
ENSMUSG00000063316.13	Rpl27	-1.55075	-6.51862	8.60379e-06	0.000341598	3.76662	ENSMUSG00000063316	1535	protein_coding	19942	4.45506
ENSMUSG00000027273.13	Snap25	-0.562411	-7.00241	3.71883e-06	0.00017871	3.76218	ENSMUSG00000027273	6791	protein_coding	20614	11.588
ENSMUSG00000036835.7	Psenen	-1.58334	-6.50733	8.77732e-06	0.000347261	3.75332	ENSMUSG00000036835	1275	protein_coding	66340	4.40278
ENSMUSG00000036273.15	Lrrk2	1.37792	6.51877	8.60162e-06	0.000341598	3.74151	ENSMUSG00000036273	11834	protein_coding	66725	4.33031
ENSMUSG00000059534.8	Uqcr10	-1.34448	-6.52731	8.47281e-06	0.000338792	3.73214	ENSMUSG00000059534	584	protein_coding	66152	4.84994
ENSMUSG00000081051.4	Gm15427	-1.66155	-6.46337	9.48817e-06	0.000371168	3.72902	ENSMUSG00000081051	531	processed_pseudogene		3.90038
ENSMUSG00000001855.15	Nup214	1.03295	6.6167	7.23958e-06	0.000301398	3.70873	ENSMUSG00000001855	9659	protein_coding	227720	6.02085
ENSMUSG00000033940.8	Brk1	-1.19422	-6.55333	8.09265e-06	0.000326496	3.70548	ENSMUSG00000033940	1095	protein_coding	101314	5.38798
ENSMUSG00000021743.5	Fezf2	2.63566	6.43079	1.00535e-05	0.000387515	3.70198	ENSMUSG00000021743	2304	protein_coding	54713	2.29256
ENSMUSG00000001995.9	Sipa1l2	1.27692	6.57761	7.75406e-06	0.000316242	3.69221	ENSMUSG00000001995	9617	protein_coding	244668	5.56774
ENSMUSG00000019996.16	Map7	1.29556	6.57972	7.72539e-06	0.000316105	3.69201	ENSMUSG00000019996	4351	protein_coding	17761	5.59495
ENSMUSG00000005483.10	Dnajb1	-1.16717	-6.58648	7.63406e-06	0.000313624	3.65551	ENSMUSG00000005483	3204	protein_coding	81489	6.19257
ENSMUSG00000020022.16	Ndufa12	-1.38123	-6.46283	9.49723e-06	0.000371168	3.64407	ENSMUSG00000020022	1334	protein_coding	66414	4.6291
ENSMUSG00000016427.7	Ndufa1	-1.54588	-6.44264	9.84385e-06	0.000382057	3.64191	ENSMUSG00000016427	419	protein_coding	54405	4.35773
ENSMUSG00000016252.7	Atp5e	-1.8955	-6.41175	1.04001e-05	0.000397469	3.6365	ENSMUSG00000016252	1756	protein_coding	67126	3.95236
ENSMUSG00000038608.15	Dock10	1.09922	6.59974	7.45826e-06	0.000308092	3.6302	ENSMUSG00000038608	18267	protein_coding	210293	6.4114
ENSMUSG00000080921.4	Rpl38-ps2	-3.62852	-6.52612	8.49058e-06	0.000338899	3.61738	ENSMUSG00000080921	213	processed_pseudogene		1.59358
ENSMUSG00000027574.15	Nkain4	-1.86379	-6.37984	1.10093e-05	0.000413415	3.61671	ENSMUSG00000027574	1239	protein_coding	58237	3.50307
ENSMUSG00000074305.9	Peak1	1.09515	6.56913	7.87055e-06	0.000319255	3.61666	ENSMUSG00000074305	12351	protein_coding	244895	6.07759
ENSMUSG00000034160.13	Ogt	0.950875	6.62535	7.13071e-06	0.000299046	3.61579	ENSMUSG00000034160	8045	protein_coding	108155	6.9214
ENSMUSG00000021557.14	Agtpbp1	0.866071	6.64556	6.88282e-06	0.000290734	3.61507	ENSMUSG00000021557	12833	protein_coding	67269	7.25818
ENSMUSG00000022427.3	Tomm22	-1.46453	-6.42074	1.0235e-05	0.000392492	3.60972	ENSMUSG00000022427	1113	protein_coding	223696	4.31219
ENSMUSG00000021244.15	Ylpm1	1.16308	6.66873	6.60955e-06	0.000282381	3.60391	ENSMUSG00000021244	9914	protein_coding	56531	7.67522
ENSMUSG00000039262.16	Prrc2b	0.715107	6.75235	5.71435e-06	0.000248381	3.60313	ENSMUSG00000039262	11262	protein_coding	227723	8.99839
ENSMUSG00000029104.15	Htt	1.0203	6.62331	7.15623e-06	0.000299046	3.60199	ENSMUSG00000029104	24438	protein_coding	15194	7.01993
ENSMUSG00000036264.9	Fstl4	1.27321	6.47954	9.21995e-06	0.000362221	3.59115	ENSMUSG00000036264	4380	protein_coding	320027	4.97426
ENSMUSG00000054452.9	Aes	-1.44833	-6.43729	9.93796e-06	0.000384382	3.5765	ENSMUSG00000054452	1411	protein_coding	14797	4.78761
ENSMUSG00000032249.14	Anp32a	-1.3067	-6.5359	8.34523e-06	0.000334882	3.57026	ENSMUSG00000032249	3166	protein_coding	11737	6.15481
ENSMUSG00000014294.4	Ndufa2	-1.31609	-6.42702	1.01212e-05	0.000388869	3.56482	ENSMUSG00000014294	572	protein_coding	17991	4.74255
ENSMUSG00000049658.13	Bdp1	1.11275	6.53341	8.38204e-06	0.00033576	3.54246	ENSMUSG00000049658	11005	protein_coding	544971	6.15604
ENSMUSG00000054312.6	Mrps21	-1.82247	-6.33812	1.18623e-05	0.000434862	3.539	ENSMUSG00000054312	739	protein_coding	66292	3.55179
ENSMUSG00000034353.14	Ramp1	-1.8174	-6.3348	1.19333e-05	0.000436169	3.53719	ENSMUSG00000034353	3022	protein_coding	51801	3.50605
ENSMUSG00000048154.16	Kmt2d	1.12798	6.62841	7.09251e-06	0.00029847	3.53499	ENSMUSG00000048154	19887	protein_coding	381022	7.65811
ENSMUSG00000024598.8	Fbn2	2.9809	6.34062	1.18094e-05	0.000433628	3.53119	ENSMUSG00000024598	10480	protein_coding	14119	2.10887
ENSMUSG00000032409.14	Atr	1.7043	6.36796	1.12455e-05	0.0004177	3.52068	ENSMUSG00000032409	23492	protein_coding	245000	3.92836
ENSMUSG00000039278.10	Pcsk1n	-1.70955	-6.53697	8.32953e-06	0.00033485	3.51509	ENSMUSG00000039278	2193	protein_coding	30052	6.62894
ENSMUSG00000024925.10	Rnaseh2c	-2.82218	-6.31951	1.22649e-05	0.000443826	3.50459	ENSMUSG00000024925	1455	protein_coding	68209	2.57029
ENSMUSG00000031529.5	Tnks	0.867664	6.57084	7.84693e-06	0.000318872	3.48829	ENSMUSG00000031529	14888	protein_coding	21951	7.18637
ENSMUSG00000023827.8	Agpat4	-1.37273	-6.456	9.6131e-06	0.000375044	3.48458	ENSMUSG00000023827	2701	protein_coding	68262	5.72218
ENSMUSG00000061482.6	Hist1h4d	-3.05698	-6.30317	1.263e-05	0.000451945	3.4838	ENSMUSG00000061482	393	protein_coding	319156	3.56903
ENSMUSG00000034584.3	Exph5	2.54433	6.28999	1.29328e-05	0.000461274	3.47002	ENSMUSG00000034584	10519	protein_coding	320051	2.34905
ENSMUSG00000062997.6	Rpl35	-1.81503	-6.33373	1.19562e-05	0.000436169	3.46196	ENSMUSG00000062997	1241	protein_coding	66489	4.2711
ENSMUSG00000026255.15	Efhd1	-1.78052	-6.30946	1.24881e-05	0.000450925	3.45858	ENSMUSG00000026255	2125	protein_coding	98363	3.9393
ENSMUSG00000056201.7	Cfl1	-1.21542	-6.46882	9.3968e-06	0.000368525	3.45731	ENSMUSG00000056201	2354	protein_coding	12631	6.08492
ENSMUSG00000063856.7	Gpx1	-1.37801	-6.40092	1.06029e-05	0.00040248	3.45462	ENSMUSG00000063856	1441	protein_coding	14775	5.21925
ENSMUSG00000028445.7	Enho	-1.69281	-6.28817	1.29752e-05	0.00046136	3.43405	ENSMUSG00000028445	1269	protein_coding	69638	3.76815
ENSMUSG00000027673.12	Ndufb5	-1.15836	-6.40409	1.05431e-05	0.000400886	3.43056	ENSMUSG00000027673	4995	protein_coding	66046	5.42685
ENSMUSG00000022558.15	Mroh1	1.19051	6.37179	1.11688e-05	0.000416563	3.41183	ENSMUSG00000022558	16533	protein_coding	223658	4.85997
ENSMUSG00000037242.8	Clic4	-0.979416	-6.48224	9.17588e-06	0.000361122	3.41137	ENSMUSG00000037242	6572	protein_coding	29876	6.60859
ENSMUSG00000036309.14	Skp1a	-0.991283	-6.49804	8.92265e-06	0.00035239	3.41083	ENSMUSG00000036309	2211	protein_coding	21402	6.84641
ENSMUSG00000024400.15	Wdr33	1.39393	6.40776	1.04743e-05	0.000399625	3.40432	ENSMUSG00000024400	6413	protein_coding	74320	5.40368
ENSMUSG00000010663.4	Fads1	-0.822129	-6.56118	7.98157e-06	0.000322593	3.40328	ENSMUSG00000010663	3456	protein_coding	76267	7.84023
ENSMUSG00000045672.15	Col27a1	2.52479	6.23698	1.42292e-05	0.000491937	3.38093	ENSMUSG00000045672	13022	protein_coding	373864	2.37518
ENSMUSG00000074264.12	Amy1	1.69306	6.30687	1.25465e-05	0.000450925	3.38035	ENSMUSG00000074264	3446	protein_coding	11722	4.17231
ENSMUSG00000007594.10	Hapln4	-1.23668	-6.38915	1.08278e-05	0.000409635	3.37374	ENSMUSG00000007594	3924	protein_coding	330790	5.64961
ENSMUSG00000054459.6	Vsnl1	-0.632217	-6.66089	6.70078e-06	0.00028573	3.37181	ENSMUSG00000054459	1934	protein_coding	26950	9.63214
ENSMUSG00000035864.14	Syt1	-0.789442	-6.58989	7.5884e-06	0.00031232	3.36973	ENSMUSG00000035864	8338	protein_coding	20979	8.55082
ENSMUSG00000031320.9	Rps4x	-0.889609	-6.48644	9.10782e-06	0.000359072	3.36615	ENSMUSG00000031320	1631	protein_coding	20102	7.03292
ENSMUSG00000020629.12	Adi1	-1.25015	-6.37041	1.11963e-05	0.000416563	3.36513	ENSMUSG00000020629	1886	protein_coding	104923	5.46974
ENSMUSG00000072663.12	Spef2	2.5756	6.22521	1.45349e-05	0.000501735	3.36274	ENSMUSG00000072663	9916	protein_coding	320277	2.44128
ENSMUSG00000067847.13	Romo1	-1.79972	-6.25515	1.37703e-05	0.000482005	3.36202	ENSMUSG00000067847	747	protein_coding	67067	3.90619
ENSMUSG00000040651.8	Fam208a	1.10371	6.43097	1.00504e-05	0.000387515	3.36119	ENSMUSG00000040651	7574	protein_coding	218850	6.11325
ENSMUSG00000005609.16	Ctr9	1.28422	6.37116	1.11813e-05	0.000416563	3.34701	ENSMUSG00000005609	8000	protein_coding	22083	5.34055
ENSMUSG00000035247.15	Hectd1	0.943609	6.50772	8.77114e-06	0.000347261	3.34239	ENSMUSG00000035247	9048	protein_coding	207304	7.44103
ENSMUSG00000038156.16	Spon1	-0.97605	-6.45196	9.68222e-06	0.000377086	3.33629	ENSMUSG00000038156	10382	protein_coding	233744	6.77629
ENSMUSG00000052026.7	Slc6a7	-1.03667	-6.38319	1.09436e-05	0.000412625	3.32972	ENSMUSG00000052026	3342	protein_coding	240332	5.87508
ENSMUSG00000051786.14	Tubgcp6	1.37075	6.29701	1.27707e-05	0.000456253	3.3281	ENSMUSG00000051786	7965	protein_coding	328580	4.47447
ENSMUSG00000090546.1	Cdr1	1.31703	6.56657	7.90617e-06	0.000320121	3.32778	ENSMUSG00000090546	2313	protein_coding	631990	8.45361
ENSMUSG00000027208.14	Fgf7	2.22465	6.19648	1.53105e-05	0.00052368	3.31302	ENSMUSG00000027208	3248	protein_coding	14178	2.75729
ENSMUSG00000024248.13	Cox7a2l	-1.24539	-6.4061	1.05054e-05	0.000400131	3.30875	ENSMUSG00000024248	1147	protein_coding	20463	6.35122
ENSMUSG00000019726.10	Lyst	1.15355	6.37275	1.11497e-05	0.000416563	3.30468	ENSMUSG00000019726	11806	protein_coding	17101	5.70148
ENSMUSG00000054256.11	Msi1	-2.1223	-6.19315	1.5403e-05	0.000525245	3.29245	ENSMUSG00000054256	5800	protein_coding	17690	3.43614
ENSMUSG00000090841.1	Myl6	-1.19723	-6.35146	1.15825e-05	0.000426691	3.28643	ENSMUSG00000090841	665	protein_coding	17904	5.77091
ENSMUSG00000013698.12	Pea15a	-0.84184	-6.5226	8.54349e-06	0.000340407	3.27925	ENSMUSG00000013698	3861	protein_coding	18611	8.28661
ENSMUSG00000025889.13	Snca	-1.23879	-6.28415	1.30695e-05	0.000463247	3.27598	ENSMUSG00000025889	2703	protein_coding	20617	4.97968
ENSMUSG00000035242.15	Oaz1	-1.47039	-6.44773	9.75534e-06	0.000379277	3.26425	ENSMUSG00000035242	2558	protein_coding	18245	7.31734
ENSMUSG00000021666.16	Gfm2	1.41375	6.24538	1.40151e-05	0.000486111	3.26202	ENSMUSG00000021666	10685	protein_coding	320806	4.23132
ENSMUSG00000030771.16	Micalcl	2.18329	6.16264	1.62795e-05	0.000549764	3.25702	ENSMUSG00000030771	3499	protein_coding	100504195	2.62471
ENSMUSG00000032187.16	Smarca4	0.901687	6.43968	9.89588e-06	0.000383414	3.25024	ENSMUSG00000032187	6475	protein_coding	20586	7.17117
ENSMUSG00000037152.11	Ndufc1	-1.60595	-6.18315	1.56847e-05	0.000533233	3.23675	ENSMUSG00000037152	1495	protein_coding	66377	3.86932
ENSMUSG00000001289.12	Pfdn5	-1.16998	-6.28915	1.29523e-05	0.000461274	3.23347	ENSMUSG00000001289	1394	protein_coding	56612	5.34084
ENSMUSG00000033253.18	Szt2	1.58127	6.26922	1.34255e-05	0.00047214	3.2304	ENSMUSG00000033253	11947	protein_coding	230676	4.80547
ENSMUSG00000026421.14	Csrp1	-1.3727	-6.37567	1.10917e-05	0.00041542	3.22892	ENSMUSG00000026421	1956	protein_coding	13007	6.55312
ENSMUSG00000079056.12	Kcnip3	-0.972001	-6.3618	1.13701e-05	0.000420246	3.22719	ENSMUSG00000079056	3546	protein_coding	56461	6.33447
ENSMUSG00000041380.13	Htr2c	-1.16947	-6.27867	1.31989e-05	0.000466436	3.21944	ENSMUSG00000041380	9328	protein_coding	15560	5.30302
ENSMUSG00000048583.16	Igf2	-1.55996	-6.33457	1.19381e-05	0.000436169	3.2186	ENSMUSG00000048583	5723	protein_coding	16002	6.07974
ENSMUSG00000022425.15	Enpp2	-0.961185	-6.37931	1.10197e-05	0.000413415	3.21325	ENSMUSG00000022425	3473	protein_coding	18606	6.70073
ENSMUSG00000080893.1	Gm15920	-2.47104	-6.14315	1.68665e-05	0.000564024	3.20812	ENSMUSG00000080893	402	processed_pseudogene		2.50733
ENSMUSG00000064372.1	mt-Tp	-1.75982	-6.16135	1.63177e-05	0.000549764	3.2064	ENSMUSG00000064372	67	Mt_tRNA		3.84446
ENSMUSG00000033788.15	Dysf	2.37071	6.1376	1.70375e-05	0.000566369	3.20195	ENSMUSG00000033788	8328	protein_coding	26903	2.18064
ENSMUSG00000043419.10	Chd3os	-1.07241	-6.33023	1.20314e-05	0.0004382	3.2016	ENSMUSG00000043419	2081	protein_coding		6.10437
ENSMUSG00000079641.3	Rpl39	-1.15994	-6.2745	1.32985e-05	0.000469142	3.1888	ENSMUSG00000079641	1434	protein_coding	67248	5.47858
ENSMUSG00000013523.13	Bcas1	-0.866141	-6.381	1.09865e-05	0.000413415	3.18619	ENSMUSG00000013523	3775	protein_coding	76960	6.92561
ENSMUSG00000043411.15	Usp48	1.01658	6.30795	1.25222e-05	0.000450925	3.18487	ENSMUSG00000043411	9686	protein_coding	170707	5.72093
ENSMUSG00000068099.4	1500009C09Rik	-1.17449	-6.31952	1.22648e-05	0.000443826	3.17714	ENSMUSG00000068099	1904	protein_coding		6.15133
ENSMUSG00000020121.15	Srgap1	1.03295	6.35378	1.15344e-05	0.000425618	3.17384	ENSMUSG00000020121	9132	protein_coding	117600	6.502
ENSMUSG00000032115.13	Hyou1	1.15891	6.3997	1.0626e-05	0.000402678	3.16983	ENSMUSG00000032115	7230	protein_coding	12282	7.22762
ENSMUSG00000020163.12	Uqcr11	-1.73305	-6.1578	1.64232e-05	0.000551401	3.16579	ENSMUSG00000020163	641	protein_coding	66594	4.13337
ENSMUSG00000031558.15	Slit2	0.956226	6.36436	1.13181e-05	0.000419012	3.15936	ENSMUSG00000031558	25433	protein_coding	20563	6.78042
ENSMUSG00000034453.7	Polr3b	1.33547	6.19537	1.53413e-05	0.000523936	3.15871	ENSMUSG00000034453	4829	protein_coding	70428	4.35071
ENSMUSG00000041794.12	Myrip	1.18407	6.26637	1.34946e-05	0.000473831	3.15494	ENSMUSG00000041794	5440	protein_coding	245049	5.35932
ENSMUSG00000032417.10	Rwdd2a	-1.25132	-6.20809	1.49921e-05	0.000513572	3.15319	ENSMUSG00000032417	1380	protein_coding	69519	4.85516
ENSMUSG00000008682.13	Rpl10	-0.941869	-6.3415	1.17908e-05	0.000433628	3.13736	ENSMUSG00000008682	2053	protein_coding	110954	6.74419
ENSMUSG00000038453.16	Srcin1	1.73557	6.32308	1.21867e-05	0.000442422	3.13028	ENSMUSG00000038453	9558	protein_coding	56013	6.35705
ENSMUSG00000030246.11	Ldhb	-0.8118	-6.42691	1.01232e-05	0.000388869	3.12456	ENSMUSG00000030246	1570	protein_coding	16832	8.11858
ENSMUSG00000007050.17	Lsm2	-2.48709	-6.09784	1.83176e-05	0.000599175	3.12382	ENSMUSG00000007050	3152	protein_coding	27756	2.46754
ENSMUSG00000066406.15	Akap13	1.1306	6.28707	1.30009e-05	0.000461542	3.11244	ENSMUSG00000066406	20914	protein_coding	75547	5.99319
ENSMUSG00000021792.15	Fam213a	-0.859271	-6.36677	1.12696e-05	0.000417903	3.10933	ENSMUSG00000021792	2948	protein_coding	70564	7.33947
ENSMUSG00000054199.17	Gon4l	1.27964	6.2174	1.47417e-05	0.000507313	3.10921	ENSMUSG00000054199	8894	protein_coding	76022	5.01916
ENSMUSG00000025035.8	Arl3	-1.64754	-6.1382	1.70188e-05	0.000566369	3.09255	ENSMUSG00000025035	822	protein_coding	56350	4.38709
ENSMUSG00000028756.12	Pink1	-0.998458	-6.32682	1.21051e-05	0.000440173	3.09224	ENSMUSG00000028756	2673	protein_coding	68943	6.88931
ENSMUSG00000027239.14	Mdk	-2.35308	-6.06322	1.95136e-05	0.000629139	3.08327	ENSMUSG00000027239	1324	protein_coding	17242	2.76438
ENSMUSG00000032258.15	Lca5	1.8047	6.08305	1.88191e-05	0.00061025	3.08054	ENSMUSG00000032258	6306	protein_coding	75782	3.2623
ENSMUSG00000026021.15	Sumo1	-0.996834	-6.25274	1.38303e-05	0.000482599	3.07802	ENSMUSG00000026021	2076	protein_coding	22218	5.9593
ENSMUSG00000053754.13	Chd8	0.932309	6.30621	1.25614e-05	0.000450925	3.07798	ENSMUSG00000053754	16097	protein_coding	67772	6.57466
ENSMUSG00000031765.8	Mt1	-1.46334	-6.15461	1.65187e-05	0.000553217	3.06351	ENSMUSG00000031765	1246	protein_coding	17748	4.80936
ENSMUSG00000020044.13	Timp3	-0.876425	-6.30848	1.25101e-05	0.000450925	3.05981	ENSMUSG00000020044	8144	protein_coding	21859	6.87101
ENSMUSG00000024991.7	Eif3a	0.696069	6.41492	1.03416e-05	0.000395904	3.04963	ENSMUSG00000024991	5176	protein_coding	13669	8.48652
ENSMUSG00000024542.8	Cep192	1.62738	6.0766	1.90422e-05	0.000616595	3.03486	ENSMUSG00000024542	8091	protein_coding	70799	3.58065
ENSMUSG00000101609.1	Kcnq1ot1	2.18993	6.18508	1.563e-05	0.000532179	3.02782	ENSMUSG00000101609	84395	antisense		5.12918
ENSMUSG00000044550.11	Tceal3	-1.70846	-6.12677	1.73768e-05	0.000573409	3.02721	ENSMUSG00000044550	3546	protein_coding	594844	4.70694
ENSMUSG00000040797.16	Iqsec3	0.775111	6.38645	1.08802e-05	0.000410924	3.02704	ENSMUSG00000040797	13577	protein_coding	243621	8.23231
ENSMUSG00000035674.13	Ndufa3	-1.76181	-6.06233	1.95455e-05	0.000629263	3.02559	ENSMUSG00000035674	1022	protein_coding	66091	3.80528
ENSMUSG00000052512.17	Nav2	1.10225	6.2701	1.34042e-05	0.000472129	3.02448	ENSMUSG00000052512	32228	protein_coding	78286	6.45603
ENSMUSG00000020198.7	Ap3d1	1.08098	6.27858	1.3201e-05	0.000466436	3.01433	ENSMUSG00000020198	4730	protein_coding	11776	6.67316
ENSMUSG00000025047.8	Pdcd11	1.12791	6.15724	1.64399e-05	0.000551401	2.99691	ENSMUSG00000025047	6041	protein_coding	18572	5.03744
ENSMUSG00000026987.16	Baz2b	1.10087	6.24443	1.40391e-05	0.000486111	2.96934	ENSMUSG00000026987	17604	protein_coding	407823	6.51684
ENSMUSG00000062006.12	Rpl34	-1.75602	-6.01753	2.1218e-05	0.000673461	2.96599	ENSMUSG00000062006	2643	protein_coding	68436	3.64294
ENSMUSG00000034297.14	Med13	0.800822	6.30338	1.26253e-05	0.000451945	2.94757	ENSMUSG00000034297	10840	protein_coding	327987	7.62059
ENSMUSG00000047945.6	Marcksl1	-1.44171	-6.05776	1.97098e-05	0.000632781	2.93156	ENSMUSG00000047945	1605	protein_coding	17357	4.46696
ENSMUSG00000085442.1	Gm3362	-2.00776	-5.98775	2.24117e-05	0.000703401	2.9284	ENSMUSG00000085442	466	processed_pseudogene		3.39648
ENSMUSG00000005469.10	Prkaca	-1.0578	-6.24508	1.40226e-05	0.000486111	2.92639	ENSMUSG00000005469	2488	protein_coding	18747	7.00771
ENSMUSG00000036198.12	Arhgap36	-1.14787	-6.13358	1.71627e-05	0.000568849	2.9261	ENSMUSG00000036198	3421	protein_coding	75404	5.49409
ENSMUSG00000053279.6	Aldh1a1	-1.14808	-6.16584	1.61851e-05	0.000548585	2.92459	ENSMUSG00000053279	2053	protein_coding	11668	5.9444
ENSMUSG00000039477.16	Tnrc18	1.432	6.15903	1.63867e-05	0.000551259	2.91426	ENSMUSG00000039477	12266	protein_coding	231861	5.67198
ENSMUSG00000054428.12	Atpif1	-1.23839	-6.12819	1.73317e-05	0.000572763	2.91164	ENSMUSG00000054428	1441	protein_coding	11983	5.51906
ENSMUSG00000059854.8	Hydin	1.64086	6.01542	2.13004e-05	0.000675123	2.90828	ENSMUSG00000059854	18037	protein_coding	244653	3.72636
ENSMUSG00000032265.14	Fam46a	1.45472	6.12968	1.7285e-05	0.000572058	2.90729	ENSMUSG00000032265	5703	protein_coding	212943	5.30206
ENSMUSG00000049555.10	Tmie	-1.15859	-6.09317	1.84745e-05	0.000603429	2.90436	ENSMUSG00000049555	3094	protein_coding	20776	5.11145
ENSMUSG00000036894.3	Rap2b	-1.5267	-6.00229	2.18204e-05	0.000687725	2.90338	ENSMUSG00000036894	6793	protein_coding	74012	3.91512
ENSMUSG00000033991.8	Ttc37	1.31964	6.05364	1.98589e-05	0.000635711	2.90298	ENSMUSG00000033991	5381	protein_coding	218343	4.32163
ENSMUSG00000020150.13	Gamt	-2.22928	-5.95872	2.36426e-05	0.000728803	2.90023	ENSMUSG00000020150	1444	protein_coding	14431	2.69265
ENSMUSG00000043670.4	Diras1	-1.50813	-6.08917	1.86096e-05	0.000605204	2.88797	ENSMUSG00000043670	3035	protein_coding	208666	5.20714
ENSMUSG00000071415.6	Rpl23	-1.10481	-6.10987	1.79202e-05	0.00058703	2.88666	ENSMUSG00000071415	1770	protein_coding	65019	5.45148
ENSMUSG00000028525.16	Pde4b	0.842768	6.22282	1.45979e-05	0.000503133	2.88608	ENSMUSG00000028525	10560	protein_coding	18578	6.88936
ENSMUSG00000030854.17	Ptpn5	-1.0622	-6.13788	1.7029e-05	0.000566369	2.87562	ENSMUSG00000030854	5794	protein_coding	19259	5.89315
ENSMUSG00000031980.9	Agt	-1.00246	-6.13658	1.70692e-05	0.000566588	2.8693	ENSMUSG00000031980	1891	protein_coding	11606	5.9169
ENSMUSG00000021413.8	Prpf4b	1.07795	6.16146	1.63144e-05	0.000549764	2.86161	ENSMUSG00000021413	4465	protein_coding	19134	6.13919
ENSMUSG00000047036.7	Zfp445	1.22074	6.11337	1.78062e-05	0.000584146	2.85712	ENSMUSG00000047036	2961	protein_coding	235682	5.46917
ENSMUSG00000028847.8	Trappc3	-1.11045	-6.08556	1.8733e-05	0.000608334	2.85414	ENSMUSG00000028847	1737	protein_coding	27096	5.35138
ENSMUSG00000095139.2	Pou3f2	1.48379	6.03489	2.05528e-05	0.000655125	2.854	ENSMUSG00000095139	5587	protein_coding	18992	4.40893
ENSMUSG00000067028.11	Cntnap5b	1.09049	6.09222	1.85066e-05	0.000603599	2.85254	ENSMUSG00000067028	5205	protein_coding	241175	5.21902
ENSMUSG00000071226.11	Cecr2	1.43714	5.98675	2.2453e-05	0.000703715	2.85028	ENSMUSG00000071226	17082	protein_coding	330409	3.78357
ENSMUSG00000090100.7	Ttbk2	0.824915	6.24629	1.39921e-05	0.000486111	2.84902	ENSMUSG00000090100	11406	protein_coding	140810	7.55347
ENSMUSG00000020982.8	Nemf	0.948576	6.1682	1.6116e-05	0.000547067	2.84495	ENSMUSG00000020982	3721	protein_coding	66244	6.39456
ENSMUSG00000071984.10	Fndc1	1.77447	5.93172	2.48506e-05	0.000756699	2.83472	ENSMUSG00000071984	9903	protein_coding	68655	2.93479
ENSMUSG00000021488.7	Nsd1	0.737404	6.26444	1.35415e-05	0.000474734	2.82611	ENSMUSG00000021488	12784	protein_coding	18193	8.02641
ENSMUSG00000050856.16	Atp5k	-1.95248	-5.94721	2.41497e-05	0.000738357	2.81599	ENSMUSG00000050856	616	protein_coding	11958	3.81373
ENSMUSG00000021750.15	Fam107a	-0.976037	-6.21235	1.48768e-05	0.000511179	2.79281	ENSMUSG00000021750	3870	protein_coding	268709	7.59693
ENSMUSG00000067736.2	Gm10222	-6.44343	-6.03294	2.06266e-05	0.000656546	2.78776	ENSMUSG00000067736	294	unprocessed_pseudogene		1.59585
ENSMUSG00000019054.13	Fis1	-1.46687	-6.00042	2.18955e-05	0.000688783	2.7861	ENSMUSG00000019054	1714	protein_coding	66437	4.75049
ENSMUSG00000030092.14	Cntn6	1.21195	6.0219	2.10486e-05	0.000669031	2.77944	ENSMUSG00000030092	6499	protein_coding	53870	4.79872
ENSMUSG00000017009.3	Sdc4	-1.25479	-6.1198	1.75988e-05	0.000578187	2.77013	ENSMUSG00000017009	2547	protein_coding	20971	6.43788
ENSMUSG00000054453.11	Sytl5	1.70026	5.90685	2.60199e-05	0.000780665	2.76605	ENSMUSG00000054453	2301	protein_coding	236643	3.22727
ENSMUSG00000020894.16	Vamp2	-1.29342	-6.24684	1.39781e-05	0.000486111	2.75254	ENSMUSG00000020894	3809	protein_coding	22318	8.45744
ENSMUSG00000006333.14	Rps9	-1.05044	-6.07429	1.91225e-05	0.000617415	2.74867	ENSMUSG00000006333	2522	protein_coding	76846	5.95008
ENSMUSG00000029561.17	Oasl2	1.76062	5.91415	2.56711e-05	0.000773299	2.7416	ENSMUSG00000029561	6374	protein_coding	23962	3.58247
ENSMUSG00000022521.10	Crebbp	0.801815	6.21149	1.49e-05	0.000511194	2.73821	ENSMUSG00000022521	13540	protein_coding	12914	7.93393
ENSMUSG00000022436.15	Sh3bp1	-1.14903	-6.03966	2.0374e-05	0.000650496	2.72866	ENSMUSG00000022436	4649	protein_coding	20401	5.64163
ENSMUSG00000032330.6	Cox7a2	-1.2358	-5.96995	2.31583e-05	0.000720793	2.72757	ENSMUSG00000032330	754	protein_coding	12866	4.75356
ENSMUSG00000052707.8	Tnrc6a	0.854713	6.11986	1.75966e-05	0.000578187	2.71755	ENSMUSG00000052707	12706	protein_coding	233833	6.69197
ENSMUSG00000025290.16	Rps24	-0.949232	-6.07536	1.90854e-05	0.000617103	2.71166	ENSMUSG00000025290	840	protein_coding	20088	6.23316
ENSMUSG00000099696.6	2900052N01Rik	-1.3085	-5.96683	2.32919e-05	0.000723951	2.70922	ENSMUSG00000099696	3235	lincRNA		4.84666
ENSMUSG00000041144.10	Dnah7b	1.50051	5.95474	2.38165e-05	0.000732153	2.70576	ENSMUSG00000041144	19980	protein_coding	227058	4.40745
ENSMUSG00000006342.14	Susd2	1.16183	6.00424	2.17422e-05	0.000686222	2.66958	ENSMUSG00000006342	3255	protein_coding	71733	5.37089
ENSMUSG00000018589.8	Glra2	-1.44873	-5.91555	2.56044e-05	0.000772325	2.66794	ENSMUSG00000018589	3150	protein_coding	237213	4.47393
ENSMUSG00000039059.11	Hrh3	-1.38889	-5.94931	2.40564e-05	0.000736506	2.66117	ENSMUSG00000039059	3146	protein_coding	99296	4.97176
ENSMUSG00000021198.16	Unc79	0.973328	6.08943	1.86008e-05	0.000605204	2.65582	ENSMUSG00000021198	14265	protein_coding	217843	6.72683
ENSMUSG00000048616.4	Nog	3.26019	5.88098	2.72973e-05	0.000814641	2.65234	ENSMUSG00000048616	1695	protein_coding	18121	1.39692
ENSMUSG00000033149.16	Phldb2	2.3565	5.84635	2.91104e-05	0.000856242	2.6477	ENSMUSG00000033149	7577	protein_coding	208177	3.28325
ENSMUSG00000042548.13	Asxl1	1.0264	5.99993	2.19153e-05	0.000688783	2.64746	ENSMUSG00000042548	7428	protein_coding	228790	5.4686
ENSMUSG00000050071.8	Bex1	-1.18204	-6.03954	2.03786e-05	0.000650496	2.64603	ENSMUSG00000050071	1186	protein_coding	19716	6.23262
ENSMUSG00000067288.12	Rps28	-1.45011	-5.89709	2.64944e-05	0.000793844	2.62975	ENSMUSG00000067288	1464	protein_coding	54127	4.4957
ENSMUSG00000018451.6	6330403K07Rik	-0.598694	-6.25419	1.37942e-05	0.000482089	2.62783	ENSMUSG00000018451	1494	lincRNA		9.5981
ENSMUSG00000005973.6	Rcn1	-1.17523	-5.9503	2.40126e-05	0.000736169	2.62559	ENSMUSG00000005973	3196	protein_coding	19672	5.19893
ENSMUSG00000022376.7	Adcy8	1.23889	5.96411	2.3409e-05	0.000726584	2.62553	ENSMUSG00000022376	5032	protein_coding	11514	5.12499
ENSMUSG00000030994.15	D7Ertd443e	1.96424	5.8208	3.05278e-05	0.000889779	2.61157	ENSMUSG00000030994	5969	protein_coding	71007	3.20448
ENSMUSG00000062991.7	Nrg1	1.07604	5.97603	2.29003e-05	0.000715739	2.603	ENSMUSG00000062991	10351	protein_coding	211323	5.46105
ENSMUSG00000018567.14	Gabarap	-1.33013	-5.95083	2.3989e-05	0.000736169	2.59964	ENSMUSG00000018567	1844	protein_coding	56486	5.39394
ENSMUSG00000090071.4	Cdk5r2	-1.77463	-5.9198	2.5404e-05	0.000767309	2.59869	ENSMUSG00000090071	2799	protein_coding	12570	5.03339
ENSMUSG00000033020.6	Polr2f	-2.524	-5.78591	3.25803e-05	0.000933979	2.5946	ENSMUSG00000033020	543	protein_coding	69833	2.49967
ENSMUSG00000034573.14	Ptpn13	1.18382	5.92413	2.52018e-05	0.00076449	2.58864	ENSMUSG00000034573	12102	protein_coding	19249	4.84905
ENSMUSG00000048490.13	Nrip1	1.08007	5.96031	2.35735e-05	0.000728672	2.58243	ENSMUSG00000048490	11457	protein_coding	268903	5.40442
ENSMUSG00000098041.1	Gm26981	4.15331	6.05772	1.9711e-05	0.000632781	2.58021	ENSMUSG00000098041	3169	lincRNA		0.530875
ENSMUSG00000071658.4	Gng3	-0.789785	-6.12378	1.74714e-05	0.000575686	2.57781	ENSMUSG00000071658	1699	protein_coding	14704	7.98307
ENSMUSG00000040265.16	Dnm3	0.671053	6.16189	1.63018e-05	0.000549764	2.57748	ENSMUSG00000040265	24452	protein_coding	103967	8.50831
ENSMUSG00000030350.8	Prmt8	-1.30287	-5.87983	2.73558e-05	0.000815303	2.57211	ENSMUSG00000030350	2724	protein_coding	381813	4.67848
ENSMUSG00000030647.8	Ndufc2	-1.43426	-5.89072	2.68088e-05	0.000802194	2.57195	ENSMUSG00000030647	754	protein_coding	68197	4.82089
ENSMUSG00000025738.7	Fbxl16	-1.07211	-6.00543	2.16947e-05	0.000685686	2.56392	ENSMUSG00000025738	3478	protein_coding	214931	6.35324
ENSMUSG00000025351.13	Cd63	-1.58686	-5.87389	2.76589e-05	0.000821666	2.56343	ENSMUSG00000025351	1031	protein_coding	12512	4.6894
ENSMUSG00000032712.16	2810474O19Rik	1.20177	5.92398	2.52086e-05	0.00076449	2.55394	ENSMUSG00000032712	9629	protein_coding	67246	5.09298
ENSMUSG00000047485.6	Klhl34	1.90531	5.77663	3.31499e-05	0.000946276	2.55085	ENSMUSG00000047485	1935	protein_coding	245683	2.99991
ENSMUSG00000056091.12	St3gal5	-1.23803	-5.92046	2.53733e-05	0.000767309	2.53188	ENSMUSG00000056091	2618	protein_coding	20454	5.4596
ENSMUSG00000028854.9	Slc9a1	-1.12576	-5.93255	2.48123e-05	0.000756557	2.52326	ENSMUSG00000028854	5324	protein_coding	20544	5.6725
ENSMUSG00000041571.9	Selenow	-1.86678	-5.87532	2.75857e-05	0.000821067	2.51467	ENSMUSG00000041571	736	protein_coding	20364	5.05772
ENSMUSG00000035805.13	Mlc1	-1.04542	-5.93836	2.45478e-05	0.000749508	2.50837	ENSMUSG00000035805	2801	protein_coding	170790	5.84843
ENSMUSG00000030209.14	Grin2b	0.729051	6.1409	1.69356e-05	0.000565492	2.50225	ENSMUSG00000030209	24842	protein_coding	14812	8.80767
ENSMUSG00000029426.8	Scarb2	-0.793255	-6.05479	1.9817e-05	0.000635274	2.50157	ENSMUSG00000029426	6285	protein_coding	12492	7.55041
ENSMUSG00000018666.13	Cbx1	-1.50731	-5.79853	3.18215e-05	0.000919143	2.49871	ENSMUSG00000018666	4273	protein_coding	12412	4.11873
ENSMUSG00000036822.6	Topors	1.17335	5.8735	2.76789e-05	0.000821666	2.49564	ENSMUSG00000036822	3856	protein_coding	106021	4.85463
ENSMUSG00000024251.9	Thada	1.11257	5.85879	2.84449e-05	0.000839966	2.4703	ENSMUSG00000024251	7884	protein_coding	240174	4.83449
ENSMUSG00000048240.14	Gng7	-1.27827	-5.82298	3.04038e-05	0.000887319	2.46845	ENSMUSG00000048240	3786	protein_coding	14708	4.65171
ENSMUSG00000101872.1	Gm29237	2.22489	5.70977	3.75721e-05	0.00104495	2.46405	ENSMUSG00000101872	448	antisense		2.3335
ENSMUSG00000008658.15	Rbfox1	-0.953693	-5.95933	2.36158e-05	0.000728803	2.46313	ENSMUSG00000008658	4151	protein_coding	268859	6.45649
ENSMUSG00000022472.16	Desi1	-1.10313	-5.87171	2.77707e-05	0.000822291	2.45829	ENSMUSG00000022472	3635	protein_coding	28075	5.3381
ENSMUSG00000020069.16	Hnrnph3	-1.02871	-5.91182	2.57819e-05	0.00077456	2.45066	ENSMUSG00000020069	3151	protein_coding	432467	5.89592
ENSMUSG00000024063.12	Lbh	-1.2789	-5.8639	2.81766e-05	0.000833138	2.44002	ENSMUSG00000024063	3207	protein_coding	77889	5.36535
ENSMUSG00000038369.14	Ncoa6	1.0075	5.97516	2.29372e-05	0.000715896	2.4361	ENSMUSG00000038369	9744	protein_coding	56406	6.76817
ENSMUSG00000057278.8	Snrpg	-2.13365	-5.69799	3.84127e-05	0.00106438	2.42774	ENSMUSG00000057278	1570	protein_coding	68011	3.08729
ENSMUSG00000036299.4	BC031181	-1.09362	-5.83562	2.96971e-05	0.000871218	2.40378	ENSMUSG00000036299	1047	protein_coding	407819	5.22788
ENSMUSG00000022672.8	Prkdc	1.39106	5.83738	2.96002e-05	0.000869511	2.40233	ENSMUSG00000022672	13187	protein_coding	19090	5.00498
ENSMUSG00000028106.13	Rprd2	0.859039	5.9632	2.3448e-05	0.000726791	2.39984	ENSMUSG00000028106	11403	protein_coding	75137	6.88261
ENSMUSG00000107176.1	Gm9794	-1.38599	-5.75322	3.46334e-05	0.000978971	2.39738	ENSMUSG00000107176	423	processed_pseudogene		4.24593
ENSMUSG00000026811.18	St6galnac6	-1.26294	-5.78687	3.25218e-05	0.000933979	2.39319	ENSMUSG00000026811	4815	protein_coding	50935	4.69656
ENSMUSG00000061755.10	Bod1l	0.847183	6.00931	2.15406e-05	0.000681774	2.39134	ENSMUSG00000061755	11995	protein_coding	665775	7.66439
ENSMUSG00000003970.8	Rpl8	-0.90993	-5.91216	2.57657e-05	0.00077456	2.38754	ENSMUSG00000003970	862	protein_coding	26961	6.35185
ENSMUSG00000062257.12	Opcml	-0.845995	-5.95724	2.37073e-05	0.000729794	2.38622	ENSMUSG00000062257	13120	protein_coding	330908	7.00722
ENSMUSG00000026678.10	Rgs5	-1.08941	-5.85254	2.87772e-05	0.00084755	2.37846	ENSMUSG00000026678	4546	protein_coding	19737	5.62523
ENSMUSG00000032398.6	Snapc5	-1.85614	-5.67014	4.04786e-05	0.00111429	2.37747	ENSMUSG00000032398	757	protein_coding	330959	3.1075
ENSMUSG00000075415.13	Fnbp1	-0.836515	-5.97317	2.30213e-05	0.000717523	2.3742	ENSMUSG00000075415	10030	protein_coding	14269	7.33471
ENSMUSG00000074457.10	S100a16	-1.8412	-5.67094	4.04174e-05	0.00111429	2.36875	ENSMUSG00000074457	1617	protein_coding	67860	3.24921
ENSMUSG00000051022.7	Hs3st1	-2.08941	-5.65148	4.19273e-05	0.00114482	2.36016	ENSMUSG00000051022	2230	protein_coding	15476	2.70619
ENSMUSG00000022951.15	Rcan1	-1.10216	-5.80561	3.14041e-05	0.000909423	2.35977	ENSMUSG00000022951	2506	protein_coding	54720	5.16275
ENSMUSG00000049422.6	Chchd10	-1.6579	-5.79465	3.20526e-05	0.000924143	2.3556	ENSMUSG00000049422	939	protein_coding	103172	5.09256
ENSMUSG00000040850.17	Psme4	1.18436	5.81464	3.08804e-05	0.000896568	2.33433	ENSMUSG00000040850	8382	protein_coding	103554	5.19951
ENSMUSG00000040048.14	Ndufb10	-1.21925	-5.77425	3.32973e-05	0.000947986	2.33384	ENSMUSG00000040048	1217	protein_coding	68342	4.93621
ENSMUSG00000027406.12	Idh3b	-0.839119	-5.9216	2.53196e-05	0.000766822	2.32855	ENSMUSG00000027406	3422	protein_coding	170718	6.92944
ENSMUSG00000066842.18	Hmcn1	2.37153	5.66577	4.08131e-05	0.00111984	2.32303	ENSMUSG00000066842	21191	protein_coding	545370	3.2255
ENSMUSG00000024548.11	Setbp1	1.07275	5.79138	3.22491e-05	0.000927915	2.3019	ENSMUSG00000024548	9953	protein_coding	240427	5.13073
ENSMUSG00000027131.3	Emc4	-0.957915	-5.82816	3.01123e-05	0.000879954	2.29767	ENSMUSG00000027131	1052	protein_coding	68032	5.86151
ENSMUSG00000096472.1	Cdkn2d	-1.46405	-5.71906	3.69225e-05	0.0010303	2.27152	ENSMUSG00000096472	1271	protein_coding	12581	4.6686
ENSMUSG00000037784.14	Dzip1l	1.57977	5.6376	4.30394e-05	0.00116809	2.26657	ENSMUSG00000037784	7984	protein_coding	72507	3.28463
ENSMUSG00000050608.11	Minos1	-1.25543	-5.73426	3.58848e-05	0.00101053	2.26343	ENSMUSG00000050608	2766	protein_coding	433771	4.89857
ENSMUSG00000050812.18	AI314180	0.823299	5.88918	2.68859e-05	0.000803431	2.2588	ENSMUSG00000050812	11447	protein_coding	230249	6.89386
ENSMUSG00000028842.15	Ago3	0.860632	5.87167	2.77732e-05	0.000822291	2.25597	ENSMUSG00000028842	16571	protein_coding	214150	6.64799
ENSMUSG00000002768.7	Mea1	-1.17748	-5.71861	3.69537e-05	0.0010303	2.24151	ENSMUSG00000002768	840	protein_coding	17256	4.85413
ENSMUSG00000034243.16	Golgb1	0.735995	5.96211	2.34951e-05	0.000727247	2.23758	ENSMUSG00000034243	12639	protein_coding	224139	8.19659
ENSMUSG00000027076.10	Timm10	-1.74002	-5.60529	4.57479e-05	0.00122429	2.23404	ENSMUSG00000027076	815	protein_coding	30059	3.41412
ENSMUSG00000001507.16	Itga3	1.19926	5.74123	3.54193e-05	0.000998673	2.23236	ENSMUSG00000001507	5710	protein_coding	16400	4.93972
ENSMUSG00000020706.13	Ftsj3	1.27125	5.69559	3.85863e-05	0.00106787	2.22426	ENSMUSG00000020706	4358	protein_coding	56095	4.40403
ENSMUSG00000037933.15	Bicd2	1.04171	5.79425	3.20769e-05	0.000924143	2.22207	ENSMUSG00000037933	6351	protein_coding	76895	5.75453
ENSMUSG00000063015.12	Ccni	-0.912129	-5.82892	3.00698e-05	0.000879856	2.21138	ENSMUSG00000063015	3303	protein_coding	12453	6.49147
ENSMUSG00000029135.10	Fosl2	1.97579	5.75104	3.47745e-05	0.000981725	2.20626	ENSMUSG00000029135	9680	protein_coding	14284	5.20519
ENSMUSG00000039016.4	Timm8b	-1.29954	-5.68367	3.94608e-05	0.00109073	2.2008	ENSMUSG00000039016	527	protein_coding	30057	4.72377
ENSMUSG00000093536.7	Smim17	-1.70961	-5.59972	4.62329e-05	0.00123244	2.19259	ENSMUSG00000093536	3683	protein_coding	100042450	3.62778
ENSMUSG00000022205.15	Sub1	-0.772231	-5.85765	2.85053e-05	0.000840645	2.18017	ENSMUSG00000022205	3930	protein_coding	20024	7.13747
ENSMUSG00000051851.5	Cxx1c	-1.4454	-5.76175	3.40846e-05	0.000967109	2.16944	ENSMUSG00000051851	401	protein_coding	72865	5.90746
ENSMUSG00000008475.13	Arpc5	-1.00111	-5.75448	3.45519e-05	0.000977898	2.16464	ENSMUSG00000008475	2276	protein_coding	67771	5.80347
ENSMUSG00000003429.11	Rps11	-1.03096	-5.7278	3.63225e-05	0.00101973	2.14876	ENSMUSG00000003429	865	protein_coding	27207	5.58962
ENSMUSG00000020955.8	Ap4s1	-1.34558	-5.6303	4.36365e-05	0.00117861	2.13778	ENSMUSG00000020955	1113	protein_coding	11782	4.45114
ENSMUSG00000038274.11	Fau	-1.24183	-5.72495	3.65171e-05	0.00102066	2.1375	ENSMUSG00000038274	815	protein_coding	14109	5.62315
ENSMUSG00000003279.16	Dlgap1	0.919826	5.83032	2.99916e-05	0.000878711	2.13357	ENSMUSG00000003279	16992	protein_coding	224997	6.9886
ENSMUSG00000087260.5	Lamtor5	-1.4186	-5.60511	4.57637e-05	0.00122429	2.1328	ENSMUSG00000087260	884	protein_coding	68576	4.14403
ENSMUSG00000038619.12	Ensa	-0.862871	-5.8176	3.07104e-05	0.000893944	2.13124	ENSMUSG00000038619	5346	protein_coding	56205	6.92457
ENSMUSG00000037805.14	Rpl10a	-0.891514	-5.78368	3.27158e-05	0.000935584	2.13046	ENSMUSG00000037805	2349	protein_coding	19896	6.45126
ENSMUSG00000046982.10	Tshz1	1.30249	5.66002	4.12576e-05	0.00113066	2.12042	ENSMUSG00000046982	5656	protein_coding	110796	4.639
ENSMUSG00000022890.13	Atp5j	-1.04383	-5.72676	3.63931e-05	0.00101973	2.12004	ENSMUSG00000022890	3130	protein_coding	11957	5.75462
ENSMUSG00000040943.12	Tet2	0.895348	5.78355	3.27238e-05	0.000935584	2.11978	ENSMUSG00000040943	16870	protein_coding	214133	6.38773
ENSMUSG00000004035.12	Gstm7	-1.33665	-5.61211	4.51621e-05	0.00121108	2.11727	ENSMUSG00000004035	1601	protein_coding	68312	4.36005
ENSMUSG00000026490.18	Cdc42bpa	0.687399	5.92967	2.49447e-05	0.000758534	2.11437	ENSMUSG00000026490	21522	protein_coding	226751	8.70398
ENSMUSG00000064348.1	mt-Tn	-2.31925	-5.51276	5.45293e-05	0.00140204	2.1126	ENSMUSG00000064348	71	Mt_tRNA		2.47839
ENSMUSG00000053310.11	Nrgn	-2.9505	-5.52452	5.33223e-05	0.0013778	2.10211	ENSMUSG00000053310	1453	protein_coding	64011	2.03155
ENSMUSG00000027430.12	Dtd1	-1.2365	-5.72579	3.64595e-05	0.00102032	2.09059	ENSMUSG00000027430	2353	protein_coding	66044	5.96971
ENSMUSG00000025949.16	Pikfyve	0.887341	5.75985	3.42065e-05	0.000969341	2.08727	ENSMUSG00000025949	19211	protein_coding	18711	6.30096
ENSMUSG00000049760.5	2410015M20Rik	-1.47477	-5.5686	4.90399e-05	0.00129043	2.08467	ENSMUSG00000049760	755	protein_coding	224904	3.99921
ENSMUSG00000058558.12	Rpl5	-0.775116	-5.80117	3.16652e-05	0.000915805	2.07078	ENSMUSG00000058558	3920	protein_coding	100503670	7.14985
ENSMUSG00000025871.18	4833439L19Rik	-0.891062	-5.78584	3.25845e-05	0.000933979	2.06976	ENSMUSG00000025871	3187	protein_coding	97820	6.9347
ENSMUSG00000040536.15	Necab1	0.958781	5.70676	3.77852e-05	0.00104958	2.06007	ENSMUSG00000040536	5237	protein_coding	69352	5.72249
ENSMUSG00000022108.7	Itm2b	-0.726962	-5.81655	3.07704e-05	0.000894531	2.05306	ENSMUSG00000022108	1773	protein_coding	16432	7.52122
ENSMUSG00000024330.16	Col11a2	2.79284	5.50319	5.55315e-05	0.00142267	2.04947	ENSMUSG00000024330	6831	protein_coding	12815	1.51068
ENSMUSG00000033953.10	Ppp3r1	-0.901448	-5.80892	3.12111e-05	0.000905001	2.0493	ENSMUSG00000033953	3228	protein_coding	19058	7.43984
ENSMUSG00000081344.5	Gm14303	-1.76478	-5.50269	5.55847e-05	0.00142267	2.04907	ENSMUSG00000081344	171	processed_pseudogene		3.33855
ENSMUSG00000020268.13	Lyrm7	-2.06495	-5.47038	5.91175e-05	0.00148934	2.02926	ENSMUSG00000020268	3597	protein_coding	75530	2.84179
ENSMUSG00000040659.3	Efhd2	-1.26964	-5.63208	4.34898e-05	0.00117747	2.02861	ENSMUSG00000040659	2381	protein_coding	27984	5.16805
ENSMUSG00000038774.8	Ascc3	1.03011	5.66601	4.07946e-05	0.00111984	2.01904	ENSMUSG00000038774	7477	protein_coding	77987	5.43832
ENSMUSG00000019689.4	Fmc1	-1.87063	-5.46206	6.00638e-05	0.00150769	1.99841	ENSMUSG00000019689	689	protein_coding	66117	3.05531
ENSMUSG00000034656.16	Cacna1a	0.982182	5.70258	3.80832e-05	0.00105655	1.99099	ENSMUSG00000034656	11418	protein_coding	12286	6.18471
ENSMUSG00000025381.2	Cnpy2	-1.23925	-5.54813	5.09821e-05	0.00133063	1.99086	ENSMUSG00000025381	1017	protein_coding	56530	4.37376
ENSMUSG00000025825.12	Iscu	-0.972531	-5.647	4.22824e-05	0.00115035	1.9882	ENSMUSG00000025825	2176	protein_coding	66383	5.61602
ENSMUSG00000024038.16	Ndufv3	-1.23025	-5.54968	5.08322e-05	0.00132826	1.98441	ENSMUSG00000024038	2490	protein_coding	78330	4.42614
ENSMUSG00000025492.6	Ifitm3	-2.19369	-5.44459	6.21032e-05	0.00154379	1.9842	ENSMUSG00000025492	678	protein_coding	66141	2.82078
ENSMUSG00000037625.7	Cldn11	-1.54586	-5.51306	5.44978e-05	0.00140204	1.98169	ENSMUSG00000037625	1870	protein_coding	18417	3.99146
ENSMUSG00000059070.16	Rpl18	-1.18812	-5.6202	4.4477e-05	0.00119843	1.97176	ENSMUSG00000059070	4043	protein_coding	19899	5.39482
ENSMUSG00000026491.13	Ahctf1	0.889938	5.66971	4.05114e-05	0.00111429	1.96653	ENSMUSG00000026491	15116	protein_coding	226747	5.89496
ENSMUSG00000079435.9	Rpl36a	-1.14588	-5.61529	4.48914e-05	0.00120586	1.96411	ENSMUSG00000079435	1655	protein_coding	19982	5.37048
ENSMUSG00000027692.16	Tnik	0.704015	5.77611	3.3182e-05	0.000946276	1.96342	ENSMUSG00000027692	19282	protein_coding	665113	7.53359
ENSMUSG00000019823.17	Mical1	2.94656	5.44073	6.25639e-05	0.00155181	1.96211	ENSMUSG00000019823	6047	protein_coding	171580	1.70542
ENSMUSG00000030744.13	Rps3	-0.836261	-5.73214	3.60282e-05	0.0010133	1.9594	ENSMUSG00000030744	4483	protein_coding	27050	6.98916
ENSMUSG00000023048.13	Prr13	-1.47399	-5.48306	5.77037e-05	0.00146522	1.95064	ENSMUSG00000023048	1562	protein_coding	66151	3.80591
ENSMUSG00000028542.17	Slc6a9	-1.22636	-5.55526	5.02967e-05	0.0013158	1.94982	ENSMUSG00000028542	5141	protein_coding	14664	4.72054
ENSMUSG00000033364.13	Usp37	0.997915	5.59897	4.62986e-05	0.00123273	1.93188	ENSMUSG00000033364	11081	protein_coding	319651	5.15283
ENSMUSG00000060802.8	B2m	-1.11604	-5.59777	4.64039e-05	0.00123407	1.92858	ENSMUSG00000060802	860	protein_coding	12010	5.41516
ENSMUSG00000109536.1	9330162G02Rik	1.92539	5.49703	5.61876e-05	0.00143483	1.92218	ENSMUSG00000109536	30942	TEC		3.85527
ENSMUSG00000050428.7	Fbxo46	1.55042	5.46114	6.01695e-05	0.00150769	1.91839	ENSMUSG00000050428	4936	protein_coding	243867	3.43399
ENSMUSG00000039934.12	Gsap	2.51642	5.40211	6.73675e-05	0.00163134	1.90858	ENSMUSG00000039934	10425	protein_coding	212167	2.39673
ENSMUSG00000040860.16	Crocc	1.56829	5.43997	6.26546e-05	0.00155234	1.88884	ENSMUSG00000040860	8266	protein_coding	230872	3.33661
ENSMUSG00000022601.11	Zbtb11	0.835455	5.65787	4.14249e-05	0.00113386	1.88449	ENSMUSG00000022601	7440	protein_coding	271377	6.34904
ENSMUSG00000036634.15	Mag	-1.26266	-5.52968	5.28018e-05	0.00136858	1.87038	ENSMUSG00000036634	4072	protein_coding	17136	4.92179
ENSMUSG00000061983.6	Rps12	-1.56195	-5.42446	6.45431e-05	0.00157997	1.86803	ENSMUSG00000061983	476	protein_coding	20042	3.6109
ENSMUSG00000021032.13	Ngb	-1.48287	-5.43878	6.27971e-05	0.00155245	1.86214	ENSMUSG00000021032	1723	protein_coding	64242	3.86397
ENSMUSG00000015149.14	Sirt2	-1.08026	-5.61538	4.48835e-05	0.00120586	1.85901	ENSMUSG00000015149	5035	protein_coding	64383	6.08692
ENSMUSG00000063065.13	Mapk3	-0.905636	-5.63135	4.35497e-05	0.00117768	1.85406	ENSMUSG00000063065	2257	protein_coding	26417	6.32654
ENSMUSG00000055430.4	Nap1l5	-0.673366	-5.77379	3.33263e-05	0.000947986	1.84955	ENSMUSG00000055430	1844	protein_coding	58243	8.49254
ENSMUSG00000022820.3	Ndufb4	-1.27278	-5.45689	6.06599e-05	0.0015163	1.84221	ENSMUSG00000022820	1170	protein_coding	68194	4.20764
ENSMUSG00000062933.7	Gm10123	-1.04024	-5.58973	4.71156e-05	0.00124856	1.84117	ENSMUSG00000062933	490	processed_pseudogene		5.87281
ENSMUSG00000033685.13	Ucp2	-0.94785	-5.59168	4.69412e-05	0.00124541	1.83984	ENSMUSG00000033685	6989	protein_coding	22228	5.90218
ENSMUSG00000041341.9	Atg2b	0.839346	5.64299	4.26033e-05	0.00115766	1.8369	ENSMUSG00000041341	10173	protein_coding	76559	6.49978
ENSMUSG00000036896.5	C1qc	-2.01148	-5.36498	7.23459e-05	0.00173137	1.8352	ENSMUSG00000036896	1931	protein_coding	12262	2.82967
ENSMUSG00000031812.16	Map1lc3b	-1.05508	-5.5785	4.81281e-05	0.00127239	1.82359	ENSMUSG00000031812	7517	protein_coding	67443	5.84349
ENSMUSG00000023030.16	Slc11a2	-1.03729	-5.55571	5.02541e-05	0.0013158	1.8233	ENSMUSG00000023030	6354	protein_coding	18174	5.54546
ENSMUSG00000000346.8	Dazap2	-0.825927	-5.63567	4.31964e-05	0.00117094	1.82142	ENSMUSG00000000346	1826	protein_coding	23994	6.63029
ENSMUSG00000026308.8	Klhl30	5.59619	5.98205	2.26477e-05	0.00070883	1.81538	ENSMUSG00000026308	3089	protein_coding	70788	-0.43627
ENSMUSG00000066036.14	Ubr4	1.51717	5.76654	3.37809e-05	0.000959701	1.81397	ENSMUSG00000066036	17997	protein_coding	69116	8.57878
ENSMUSG00000024099.14	Ndufv2	-1.15338	-5.48935	5.70158e-05	0.00145103	1.8087	ENSMUSG00000024099	1990	protein_coding	72900	4.80522
ENSMUSG00000063694.5	Cycs	-0.865226	-5.61502	4.4914e-05	0.00120586	1.80707	ENSMUSG00000063694	3404	protein_coding	13063	6.43954
ENSMUSG00000096929.7	A330023F24Rik	1.76362	5.40378	6.71515e-05	0.00162962	1.79423	ENSMUSG00000096929	9354	processed_transcript		3.50889
ENSMUSG00000003072.15	Atp5d	-1.07878	-5.55628	5.01997e-05	0.0013158	1.7896	ENSMUSG00000003072	1928	protein_coding	66043	5.78013
ENSMUSG00000092837.1	Rpph1	-3.54984	-5.33912	7.60381e-05	0.00179964	1.78848	ENSMUSG00000092837	319	ribozyme		2.86055
ENSMUSG00000000711.2	Rab5b	-1.08546	-5.60218	4.60184e-05	0.00122964	1.76616	ENSMUSG00000000711	3166	protein_coding	19344	6.5686
ENSMUSG00000029120.10	Ppp2r2c	-0.968239	-5.62571	4.40159e-05	0.00118743	1.75306	ENSMUSG00000029120	4450	protein_coding	269643	7.00236
ENSMUSG00000059278.9	Naa38	-1.64521	-5.3406	7.58222e-05	0.00179908	1.74712	ENSMUSG00000059278	890	protein_coding	78304	3.31838
ENSMUSG00000062981.4	Mrpl42	-1.3207	-5.39608	6.81517e-05	0.00164678	1.735	ENSMUSG00000062981	666	protein_coding	67270	4.13658
ENSMUSG00000031950.7	Gabarapl2	-1.26653	-5.43759	6.29407e-05	0.00155429	1.71883	ENSMUSG00000031950	2325	protein_coding	93739	4.7591
ENSMUSG00000047215.14	Rpl9	-0.854049	-5.59591	4.65677e-05	0.00123696	1.71678	ENSMUSG00000047215	3081	protein_coding	20005	6.84223
ENSMUSG00000003778.14	Brd8	0.880123	5.57013	4.88976e-05	0.00128819	1.7147	ENSMUSG00000003778	10633	protein_coding	78656	6.35138
ENSMUSG00000038646.13	Fam103a1	-0.950661	-5.50518	5.53211e-05	0.00141915	1.7078	ENSMUSG00000038646	1741	protein_coding	67148	5.65455
ENSMUSG00000056380.13	Gpr50	-1.19434	-5.40926	6.64505e-05	0.00161785	1.70591	ENSMUSG00000056380	3069	protein_coding	14765	4.49148
ENSMUSG00000066129.15	Kndc1	0.759332	5.58847	4.7228e-05	0.00125007	1.70103	ENSMUSG00000066129	10709	protein_coding	76484	6.74812
ENSMUSG00000074733.14	Zfp950	1.42959	5.46575	5.96424e-05	0.00150088	1.69818	ENSMUSG00000074733	10615	protein_coding	414758	4.94502
ENSMUSG00000009013.5	Dynll1	-0.873777	-5.54687	5.11041e-05	0.00133226	1.69718	ENSMUSG00000009013	3890	protein_coding	56455	6.27962
ENSMUSG00000026443.3	Lrrn2	-1.04577	-5.49281	5.66405e-05	0.00144475	1.69572	ENSMUSG00000026443	3595	protein_coding	16980	5.57883
ENSMUSG00000020386.5	Sar1b	-1.14559	-5.442	6.24119e-05	0.00154975	1.69498	ENSMUSG00000020386	1255	protein_coding	66397	4.97365
ENSMUSG00000031983.7	2310022B05Rik	-0.860146	-5.54618	5.11712e-05	0.00133247	1.68954	ENSMUSG00000031983	3307	protein_coding	69551	6.32727
ENSMUSG00000058076.12	Sdhc	-1.46636	-5.47258	5.88694e-05	0.00148475	1.68306	ENSMUSG00000058076	3250	protein_coding	66052	5.44128
ENSMUSG00000062373.7	Tmem65	-0.834689	-5.54496	5.12907e-05	0.00133403	1.68296	ENSMUSG00000062373	3747	protein_coding	74868	6.35535
ENSMUSG00000030428.16	Ttyh1	-0.66707	-5.65534	4.16226e-05	0.00113789	1.68035	ENSMUSG00000030428	6379	protein_coding	57776	8.01318
ENSMUSG00000063873.10	Slc24a3	-0.807158	-5.60141	4.60855e-05	0.00122997	1.67773	ENSMUSG00000063873	4564	protein_coding	94249	7.21531
ENSMUSG00000005338.13	Cadm3	-0.756908	-5.64699	4.22832e-05	0.00115035	1.67764	ENSMUSG00000005338	7248	protein_coding	94332	7.90596
ENSMUSG00000035642.16	Aamdc	-1.48153	-5.34009	7.58959e-05	0.00179908	1.67513	ENSMUSG00000035642	3833	protein_coding	66273	3.81902
ENSMUSG00000024943.8	Smc5	1.07015	5.45151	6.12876e-05	0.0015252	1.67171	ENSMUSG00000024943	5730	protein_coding	226026	4.97933
ENSMUSG00000015804.14	Med28	-1.05956	-5.43291	6.35065e-05	0.00155969	1.66632	ENSMUSG00000015804	5011	protein_coding	66999	5.02195
ENSMUSG00000032517.15	Mobp	-0.656768	-5.71127	3.74663e-05	0.0010433	1.66521	ENSMUSG00000032517	6481	protein_coding	17433	9.01751
ENSMUSG00000022312.10	Eif3h	-0.900226	-5.48047	5.79901e-05	0.00147083	1.63292	ENSMUSG00000022312	1253	protein_coding	68135	5.83421
ENSMUSG00000059361.6	Nrsn2	-0.795588	-5.67149	4.03756e-05	0.00111429	1.62002	ENSMUSG00000059361	1455	protein_coding	228777	8.75931
ENSMUSG00000028447.11	Dctn3	-0.981942	-5.43426	6.33429e-05	0.00155908	1.61358	ENSMUSG00000028447	1042	protein_coding	53598	5.3809
ENSMUSG00000038555.7	Reep2	-1.04608	-5.50114	5.57494e-05	0.00142526	1.61039	ENSMUSG00000038555	1926	protein_coding	225362	6.28111
ENSMUSG00000022055.7	Nefl	0.691192	5.64937	4.20938e-05	0.00114797	1.60492	ENSMUSG00000022055	3380	protein_coding	18039	8.465
ENSMUSG00000029875.4	Ccdc184	-1.60136	-5.37972	7.03252e-05	0.00168841	1.60356	ENSMUSG00000029875	2329	protein_coding	239650	4.80505
ENSMUSG00000026424.8	Gpr37l1	-1.27036	-5.45358	6.10449e-05	0.00152422	1.60311	ENSMUSG00000026424	2269	protein_coding	171469	5.72008
ENSMUSG00000044080.9	S100a1	-1.69632	-5.25848	8.88512e-05	0.00202707	1.60305	ENSMUSG00000044080	694	protein_coding	20193	3.20485
ENSMUSG00000033579.16	Fa2h	-1.11478	-5.42275	6.4754e-05	0.00158169	1.60293	ENSMUSG00000033579	3008	protein_coding	338521	5.32751
ENSMUSG00000030172.15	Erc1	0.804792	5.52433	5.33415e-05	0.0013778	1.59494	ENSMUSG00000030172	16271	protein_coding	111173	6.59599
ENSMUSG00000052584.9	Serp2	-1.29139	-5.34771	7.47901e-05	0.00178038	1.58647	ENSMUSG00000052584	763	protein_coding	72661	4.48727
ENSMUSG00000035781.13	R3hdm4	-1.28544	-5.43887	6.27867e-05	0.00155245	1.5815	ENSMUSG00000035781	1897	protein_coding	109284	5.66396
ENSMUSG00000015120.15	Ube2i	-0.94577	-5.45707	6.0639e-05	0.0015163	1.56862	ENSMUSG00000015120	5474	protein_coding	22196	5.95255
ENSMUSG00000063663.11	Brwd3	1.21929	5.39351	6.84879e-05	0.00165135	1.56304	ENSMUSG00000063663	12692	protein_coding	382236	4.95658
ENSMUSG00000025508.13	Rplp2	-1.1749	-5.3804	7.02343e-05	0.00168803	1.56216	ENSMUSG00000025508	2072	protein_coding	67186	5.04815
ENSMUSG00000029203.16	Ube2k	-0.809538	-5.50555	5.52827e-05	0.00141915	1.55504	ENSMUSG00000029203	7892	protein_coding	53323	6.72655
ENSMUSG00000016150.15	Tenm1	0.798623	5.56091	4.97609e-05	0.00130787	1.55473	ENSMUSG00000016150	17747	protein_coding	23963	7.47361
ENSMUSG00000031775.5	Pllp	-1.82729	-5.22552	9.4713e-05	0.00213052	1.55452	ENSMUSG00000031775	2083	protein_coding	67801	3.12559
ENSMUSG00000036769.14	Wdr44	1.2407	5.33182	7.71145e-05	0.00182029	1.55444	ENSMUSG00000036769	8353	protein_coding	72404	4.23773
ENSMUSG00000049807.16	Arhgap23	0.832654	5.55993	4.98535e-05	0.00130877	1.5463	ENSMUSG00000049807	6637	protein_coding	58996	7.5225
ENSMUSG00000026895.7	Ndufa8	-1.13652	-5.33829	7.61595e-05	0.00179964	1.53461	ENSMUSG00000026895	861	protein_coding	68375	4.69382
ENSMUSG00000097589.9	Dleu2	2.07037	5.19121	0.000101242	0.00224149	1.53128	ENSMUSG00000097589	11334	processed_transcript		2.11677
ENSMUSG00000037972.6	Snn	-0.972328	-5.43522	6.32264e-05	0.00155908	1.51852	ENSMUSG00000037972	2902	protein_coding	20621	6.0178
ENSMUSG00000024767.11	Otub1	-1.08353	-5.42193	6.48567e-05	0.00158248	1.51521	ENSMUSG00000024767	2545	protein_coding	107260	5.87383
ENSMUSG00000038578.15	Susd1	1.64054	5.21684	9.63224e-05	0.00215379	1.51431	ENSMUSG00000038578	4766	protein_coding	634731	2.98318
ENSMUSG00000008683.16	Rps15a	-0.749195	-5.51455	5.43432e-05	0.00140046	1.51031	ENSMUSG00000008683	6270	protein_coding	267019	7.1989
ENSMUSG00000023010.14	Tmbim6	-0.746889	-5.5367	5.21016e-05	0.00135199	1.49609	ENSMUSG00000023010	3806	protein_coding	110213	7.64917
ENSMUSG00000060904.14	Arl1	-1.08896	-5.39666	6.80751e-05	0.0016467	1.49114	ENSMUSG00000060904	2369	protein_coding	104303	5.70306
ENSMUSG00000004113.18	Cacna1b	0.774211	5.54141	5.16375e-05	0.0013415	1.49047	ENSMUSG00000004113	9942	protein_coding	12287	7.68768
ENSMUSG00000034926.3	Dhcr24	-1.09346	-5.39107	6.88099e-05	0.00165734	1.48501	ENSMUSG00000034926	4028	protein_coding	74754	5.67334
ENSMUSG00000033396.13	Spg11	1.19148	5.31499	7.96582e-05	0.00186661	1.48019	ENSMUSG00000033396	8042	protein_coding	214585	4.49058
ENSMUSG00000029723.16	Tsc22d4	-1.41098	-5.24093	9.19256e-05	0.00208662	1.48011	ENSMUSG00000029723	7509	protein_coding	78829	3.85249
ENSMUSG00000038375.15	Trp53inp2	-0.732874	-5.52076	5.37044e-05	0.00138559	1.47928	ENSMUSG00000038375	5257	protein_coding	68728	7.53451
ENSMUSG00000026657.16	Frmd4a	0.92214	5.41965	6.51402e-05	0.00158767	1.47888	ENSMUSG00000026657	23350	protein_coding	209630	5.91655
ENSMUSG00000079487.11	Med12	1.10177	5.32241	7.85263e-05	0.00184779	1.4731	ENSMUSG00000079487	7704	protein_coding	59024	4.64567
ENSMUSG00000024483.18	Ankhd1	0.870902	5.43309	6.34851e-05	0.00155969	1.4689	ENSMUSG00000024483	9845	protein_coding	108857	6.19486
ENSMUSG00000000552.9	Zfp385a	-1.08238	-5.31028	8.03857e-05	0.00187974	1.46809	ENSMUSG00000000552	2291	protein_coding	29813	4.77735
ENSMUSG00000033952.14	Aspm	4.52244	5.35401	7.38898e-05	0.00176431	1.46048	ENSMUSG00000033952	11590	protein_coding	12316	0.447873
ENSMUSG00000105326.1	6030400A10Rik	3.30223	5.24895	9.05068e-05	0.00205857	1.45287	ENSMUSG00000105326	1212	TEC		0.771497
ENSMUSG00000031516.11	Dctn6	-1.06276	-5.31062	8.03336e-05	0.00187974	1.44216	ENSMUSG00000031516	2853	protein_coding	22428	4.94471
ENSMUSG00000040249.15	Lrp1	0.970965	5.57669	4.82936e-05	0.00127527	1.43171	ENSMUSG00000040249	17717	protein_coding	16971	8.71651
ENSMUSG00000028514.15	Usp24	0.971017	5.47922	5.81283e-05	0.00147267	1.43122	ENSMUSG00000028514	12350	protein_coding	329908	7.18058
ENSMUSG00000020810.5	Cygb	-1.46414	-5.28741	8.40157e-05	0.0019484	1.43032	ENSMUSG00000020810	2331	protein_coding	114886	4.76006
ENSMUSG00000006412.10	Pfdn2	-1.34526	-5.30498	8.12117e-05	0.00189535	1.42802	ENSMUSG00000006412	1937	protein_coding	18637	4.98577
ENSMUSG00000035722.15	Abca7	2.27601	5.13331	0.000113332	0.0024583	1.42691	ENSMUSG00000035722	6752	protein_coding	27403	2.09393
ENSMUSG00000033066.15	Gas7	-0.790638	-5.4726	5.8867e-05	0.00148475	1.41244	ENSMUSG00000033066	11342	protein_coding	14457	7.32354
ENSMUSG00000047842.6	Diras2	-0.80464	-5.40867	6.65255e-05	0.00161792	1.41222	ENSMUSG00000047842	4348	protein_coding	68203	6.39074
ENSMUSG00000001986.16	Gria3	0.800001	5.46104	6.01814e-05	0.00150769	1.41073	ENSMUSG00000001986	9859	protein_coding	53623	7.07473
ENSMUSG00000047721.8	Bola2	-1.50097	-5.20194	9.91515e-05	0.00220389	1.40996	ENSMUSG00000047721	4398	protein_coding		3.83057
ENSMUSG00000027201.16	Myef2	0.975102	5.33866	7.61057e-05	0.00179964	1.40865	ENSMUSG00000027201	5936	protein_coding	17876	5.27501
ENSMUSG00000084786.9	Ubl5	-1.13813	-5.2587	8.88144e-05	0.00202707	1.39966	ENSMUSG00000084786	3468	protein_coding	66177	4.57558
ENSMUSG00000022629.16	Kif21a	0.649822	5.52707	5.30639e-05	0.00137379	1.39962	ENSMUSG00000022629	6475	protein_coding	16564	8.19828
ENSMUSG00000100826.6	Snhg14	0.906662	5.35353	7.39577e-05	0.00176431	1.39892	ENSMUSG00000100826	26093	processed_transcript		5.56352
ENSMUSG00000032740.16	Ccdc88a	0.854325	5.45178	6.12551e-05	0.0015252	1.39574	ENSMUSG00000032740	10891	protein_coding	108686	7.04327
ENSMUSG00000014355.10	Anapc1	0.833389	5.39518	6.82695e-05	0.00164785	1.39519	ENSMUSG00000014355	16714	protein_coding	17222	6.19111
ENSMUSG00000000171.4	Sdhd	-0.96565	-5.32862	7.75921e-05	0.00182964	1.39193	ENSMUSG00000000171	1287	protein_coding	66925	5.48
ENSMUSG00000046138.14	9930021J03Rik	0.752812	5.48357	5.76475e-05	0.00146522	1.39109	ENSMUSG00000046138	8134	protein_coding	240613	7.57817
ENSMUSG00000006818.4	Sod2	-0.894552	-5.42569	6.43911e-05	0.00157797	1.3898	ENSMUSG00000006818	3824	protein_coding	20656	6.80235
ENSMUSG00000018830.8	Myh11	3.85158	5.1554	0.000108552	0.00237071	1.38855	ENSMUSG00000018830	6632	protein_coding	17880	1.16266
ENSMUSG00000026525.9	Opn3	2.38789	5.11527	0.000117396	0.00252877	1.38091	ENSMUSG00000026525	1913	protein_coding	13603	1.58426
ENSMUSG00000022428.7	Cby1	-1.46892	-5.15533	0.000108568	0.00237071	1.37345	ENSMUSG00000022428	1119	protein_coding	73739	3.47168
ENSMUSG00000042216.13	Sgsm1	1.1511	5.354	7.38908e-05	0.00176431	1.37105	ENSMUSG00000042216	7466	protein_coding	52850	5.76552
ENSMUSG00000028020.16	Glrb	-1.01667	-5.34181	7.56458e-05	0.00179695	1.36676	ENSMUSG00000028020	4655	protein_coding	14658	5.80804
ENSMUSG00000061815.11	Rufy4	5.49551	5.72678	3.63916e-05	0.00101973	1.35616	ENSMUSG00000061815	2329	protein_coding	435626	-0.892226
ENSMUSG00000034858.15	Fam214a	0.968003	5.29328	8.30677e-05	0.0019304	1.35599	ENSMUSG00000034858	4521	protein_coding	235493	5.0473
ENSMUSG00000001151.9	Pcnt	1.12672	5.28291	8.47501e-05	0.00195937	1.34732	ENSMUSG00000001151	9530	protein_coding	18541	4.94506
ENSMUSG00000027499.12	Pkia	-0.790543	-5.38648	6.94183e-05	0.0016702	1.34065	ENSMUSG00000027499	3721	protein_coding	18767	6.59701
ENSMUSG00000046314.15	Stxbp6	0.977483	5.31597	7.95085e-05	0.00186505	1.33895	ENSMUSG00000046314	4855	protein_coding	217517	5.47586
ENSMUSG00000031144.15	Syp	-0.764838	-5.57519	4.84315e-05	0.00127741	1.33771	ENSMUSG00000031144	5211	protein_coding	20977	9.54386
ENSMUSG00000021573.14	Tppp	-0.741315	-5.47619	5.84648e-05	0.00147786	1.33324	ENSMUSG00000021573	5118	protein_coding	72948	7.99658
ENSMUSG00000028648.13	Ndufs5	-1.1715	-5.26591	8.75837e-05	0.0020063	1.33151	ENSMUSG00000028648	860	protein_coding	595136	5.09038
ENSMUSG00000037692.14	Ahdc1	1.13917	5.26393	8.79186e-05	0.00201192	1.3151	ENSMUSG00000037692	8444	protein_coding	230793	4.9035
ENSMUSG00000053580.16	Tanc2	0.608327	5.48986	5.69598e-05	0.00145103	1.31416	ENSMUSG00000053580	16605	protein_coding	77097	8.30106
ENSMUSG00000024500.18	Ppp2r2b	-0.883617	-5.3161	7.94887e-05	0.00186505	1.31092	ENSMUSG00000024500	3985	protein_coding	72930	5.84496
ENSMUSG00000024953.16	Prdx5	-1.42613	-5.26021	8.85541e-05	0.0020244	1.31078	ENSMUSG00000024953	2139	protein_coding	54683	5.18079
ENSMUSG00000041797.7	Abca9	1.4827	5.18276	0.00010292	0.00227192	1.31043	ENSMUSG00000041797	8048	protein_coding	217262	3.94396
ENSMUSG00000063480.7	Snu13	-1.07134	-5.27506	8.60462e-05	0.00198118	1.30909	ENSMUSG00000063480	2130	protein_coding	20826	5.34591
ENSMUSG00000030286.6	Emc3	-0.951443	-5.28639	8.41813e-05	0.00195023	1.30627	ENSMUSG00000030286	3361	protein_coding	66087	5.48366
ENSMUSG00000029673.17	Auts2	0.931666	5.31674	7.939e-05	0.00186505	1.3031	ENSMUSG00000029673	22890	protein_coding		5.73238
ENSMUSG00000020496.8	Rnf187	-1.05915	-5.40216	6.73614e-05	0.00163134	1.30259	ENSMUSG00000020496	1949	protein_coding	108660	7.12006
ENSMUSG00000055204.14	Ankrd17	0.640529	5.4781	5.8252e-05	0.00147414	1.29352	ENSMUSG00000055204	35531	protein_coding	81702	8.28542
ENSMUSG00000036334.12	Igsf10	0.975107	5.27555	8.59644e-05	0.00198118	1.29343	ENSMUSG00000036334	10150	protein_coding	242050	5.23825
ENSMUSG00000093904.2	Tomm20	-0.63298	-5.4518	6.12528e-05	0.0015252	1.28414	ENSMUSG00000093904	4906	protein_coding	67952	8.00589
ENSMUSG00000058966.13	Fam57b	-1.56594	-5.08717	0.000124028	0.00262691	1.28101	ENSMUSG00000058966	3935	protein_coding	68952	3.18191
ENSMUSG00000033713.11	Foxn3	-1.13669	-5.22795	9.4269e-05	0.00212692	1.28021	ENSMUSG00000033713	4651	protein_coding	71375	4.94021
ENSMUSG00000078812.10	Eif5a	-1.11249	-5.29036	8.35389e-05	0.00193935	1.27896	ENSMUSG00000078812	2377	protein_coding	276770	5.73088
ENSMUSG00000034659.14	Tmem109	-1.39532	-5.12674	0.000114795	0.00248171	1.27739	ENSMUSG00000034659	3798	protein_coding	68539	3.75195
ENSMUSG00000031458.8	Coprs	-1.22761	-5.17922	0.000103631	0.00228538	1.25627	ENSMUSG00000031458	2732	protein_coding	66423	4.52069
ENSMUSG00000021687.14	Scamp1	-0.631767	-5.43234	6.35766e-05	0.00155971	1.25337	ENSMUSG00000021687	4582	protein_coding	107767	7.9472
ENSMUSG00000070498.3	Tmem132b	-0.798722	-5.3246	7.81961e-05	0.00184195	1.25196	ENSMUSG00000070498	8238	protein_coding	208151	6.35998
ENSMUSG00000030747.5	Dgat2	-1.3486	-5.1092	0.000118798	0.00254978	1.25176	ENSMUSG00000030747	3083	protein_coding	67800	3.69302
ENSMUSG00000064354.1	mt-Co2	2.94057	5.42289	6.47369e-05	0.00158169	1.25091	ENSMUSG00000064354	684	protein_coding	17709	7.83408
ENSMUSG00000019873.7	Reep3	-1.10125	-5.20568	9.84347e-05	0.00219447	1.24754	ENSMUSG00000019873	5473	protein_coding	28193	4.87322
ENSMUSG00000027363.15	Usp8	0.693106	5.37677	7.07253e-05	0.00169439	1.23754	ENSMUSG00000027363	4193	protein_coding	84092	7.13451
ENSMUSG00000090862.3	Rps13	-1.04032	-5.21609	9.64625e-05	0.00215478	1.23217	ENSMUSG00000090862	2691	protein_coding	68052	5.11208
ENSMUSG00000018293.4	Pfn1	-1.20414	-5.23038	9.38254e-05	0.00212331	1.22889	ENSMUSG00000018293	2405	protein_coding	18643	5.30905
ENSMUSG00000045092.8	S1pr1	-0.967014	-5.22192	9.53771e-05	0.00213904	1.21953	ENSMUSG00000045092	3046	protein_coding	13609	5.24061
ENSMUSG00000017978.18	Cadps2	0.817974	5.3032	8.14916e-05	0.0018977	1.21749	ENSMUSG00000017978	9566	protein_coding	320405	6.17849
ENSMUSG00000027550.14	Lrrcc1	1.14997	5.22836	9.4194e-05	0.00212692	1.21431	ENSMUSG00000027550	7475	protein_coding	71710	5.12114
ENSMUSG00000002475.15	Abhd3	-1.10322	-5.16902	0.00010571	0.0023221	1.21299	ENSMUSG00000002475	1962	protein_coding	106861	4.64234
ENSMUSG00000046432.12	Bex3	-0.771916	-5.3447	7.52258e-05	0.00178886	1.21257	ENSMUSG00000046432	973	protein_coding	12070	6.93236
ENSMUSG00000047888.9	Tnrc6b	0.665256	5.4075	6.66753e-05	0.00161981	1.20301	ENSMUSG00000047888	17327	protein_coding	213988	7.89395
ENSMUSG00000045034.12	Ankrd34b	-1.12496	-5.16674	0.00010618	0.00233014	1.20259	ENSMUSG00000045034	4748	protein_coding	218440	4.68264
ENSMUSG00000054580.14	Pla2r1	4.71509	5.46184	6.00888e-05	0.00150769	1.19499	ENSMUSG00000054580	9618	protein_coding	18779	-0.508751
ENSMUSG00000026830.9	Ermn	-1.1204	-5.22292	9.51923e-05	0.00213904	1.19456	ENSMUSG00000026830	3635	protein_coding	77767	5.46237
ENSMUSG00000000567.5	Sox9	-1.05866	-5.16097	0.00010738	0.00235419	1.18396	ENSMUSG00000000567	4135	protein_coding	20682	4.72612
ENSMUSG00000038871.5	Bpgm	-0.869473	-5.2667	8.74496e-05	0.00200527	1.18216	ENSMUSG00000038871	3588	protein_coding	12183	6.05581
ENSMUSG00000020485.14	Supt4a	-1.15522	-5.13335	0.000113323	0.0024583	1.17209	ENSMUSG00000020485	942	protein_coding	20922	4.48103
ENSMUSG00000034928.16	Rnf44	-1.13344	-5.22227	9.53133e-05	0.00213904	1.17191	ENSMUSG00000034928	5202	protein_coding	105239	5.55621
ENSMUSG00000024176.10	Sox8	-1.29658	-5.11808	0.000116754	0.00251794	1.17045	ENSMUSG00000024176	3118	protein_coding	20681	4.29631
ENSMUSG00000007815.13	Rhoa	-0.849506	-5.27598	8.58927e-05	0.00198118	1.1682	ENSMUSG00000007815	7494	protein_coding	11848	6.27301
ENSMUSG00000033307.6	Mif	-0.982847	-5.22577	9.46685e-05	0.00213052	1.16608	ENSMUSG00000033307	554	protein_coding	17319	5.6465
ENSMUSG00000044573.14	Acp1	-0.917505	-5.26812	8.72098e-05	0.00200182	1.15851	ENSMUSG00000044573	3221	protein_coding	11431	6.24303
ENSMUSG00000030161.8	Gabarapl1	-0.683214	-5.37865	7.04711e-05	0.0016901	1.1577	ENSMUSG00000030161	2013	protein_coding	57436	7.87011
ENSMUSG00000061762.12	Tac1	-0.934772	-5.19626	0.000100252	0.00222396	1.15739	ENSMUSG00000061762	3399	protein_coding	21333	5.32313
ENSMUSG00000027677.17	Ttc14	1.35558	5.18886	0.000101705	0.00224795	1.15306	ENSMUSG00000027677	10515	protein_coding	67120	4.99951
ENSMUSG00000027365.14	Trpm7	0.940099	5.20407	9.8743e-05	0.00219916	1.13883	ENSMUSG00000027365	11315	protein_coding	58800	5.32398
ENSMUSG00000069170.13	Adgrv1	1.76158	5.06358	0.000129894	0.00272293	1.13595	ENSMUSG00000069170	24772	protein_coding	110789	3.55282
ENSMUSG00000028081.6	Rps3a1	-0.752659	-5.30492	8.12222e-05	0.00189535	1.13392	ENSMUSG00000028081	977	protein_coding	20091	6.9377
ENSMUSG00000020149.17	Rab1a	-0.692079	-5.34829	7.47069e-05	0.00178029	1.12659	ENSMUSG00000020149	3799	protein_coding	19324	7.64557
ENSMUSG00000060636.13	Rpl35a	-1.15031	-5.09739	0.000121573	0.00258562	1.12386	ENSMUSG00000060636	3526	protein_coding	57808	4.34145
ENSMUSG00000001763.14	Tspan33	-1.4852	-5.01708	0.000142309	0.0029232	1.11152	ENSMUSG00000001763	5195	protein_coding	232670	3.4247
ENSMUSG00000052387.15	Trpm3	0.826748	5.29697	8.24775e-05	0.00191867	1.09999	ENSMUSG00000052387	8061	protein_coding	226025	6.97703
ENSMUSG00000066487.3	Gm5786	-3.41201	-5.02795	0.000139303	0.00287722	1.09984	ENSMUSG00000066487	882	protein_coding		1.11506
ENSMUSG00000072940.5	Gm10443	-2.40632	-4.95149	0.000161937	0.00324336	1.09288	ENSMUSG00000072940	210	processed_pseudogene		1.97959
ENSMUSG00000039103.12	Nexn	1.73851	5.02473	0.000140187	0.00289283	1.08679	ENSMUSG00000039103	3826	protein_coding	68810	3.38856
ENSMUSG00000106379.1	Lhfpl3	-1.09076	-5.09916	0.000121152	0.00258215	1.08659	ENSMUSG00000106379	3213	protein_coding	269629	4.58452
ENSMUSG00000003452.15	Bicd1	0.841089	5.22929	9.40231e-05	0.00212564	1.0796	ENSMUSG00000003452	27373	protein_coding	12121	6.11577
ENSMUSG00000020108.3	Ddit4	-3.33158	-4.94253	0.000164827	0.00328659	1.07914	ENSMUSG00000020108	1685	protein_coding	74747	2.17437
ENSMUSG00000024425.3	Ndfip1	-0.696053	-5.28553	8.4322e-05	0.00195148	1.071	ENSMUSG00000024425	930	protein_coding	65113	7.12304
ENSMUSG00000026249.10	Serpine2	-0.827426	-5.2459	9.10433e-05	0.00206868	1.06594	ENSMUSG00000026249	8287	protein_coding	20720	6.58307
ENSMUSG00000015092.9	Edf1	-1.09464	-5.17821	0.000103836	0.00228765	1.05688	ENSMUSG00000015092	1317	protein_coding	59022	5.74227
ENSMUSG00000055839.5	Elob	-1.10719	-5.10634	0.000119463	0.00255917	1.05422	ENSMUSG00000055839	508	protein_coding	67673	4.87575
ENSMUSG00000060743.12	H3f3a	-1.315	-5.09543	0.000122038	0.0025921	1.05068	ENSMUSG00000060743	3504	protein_coding	15078	4.78304
ENSMUSG00000041415.9	Dicer1	0.76593	5.22102	9.55451e-05	0.00214067	1.04524	ENSMUSG00000041415	9851	protein_coding	192119	6.25219
ENSMUSG00000051234.6	Rnf7	-0.945019	-5.15473	0.000108695	0.00237071	1.03579	ENSMUSG00000051234	1328	protein_coding	19823	5.5778
ENSMUSG00000026347.13	Tmem163	-1.07852	-5.13137	0.000113762	0.00246524	1.02733	ENSMUSG00000026347	4292	protein_coding	72160	5.36419
ENSMUSG00000026452.15	Syt2	-1.07865	-5.0972	0.000121618	0.00258562	1.02251	ENSMUSG00000026452	7638	protein_coding	20980	4.95338
ENSMUSG00000049252.17	Lrp1b	1.10974	5.26818	8.71991e-05	0.00200182	1.02135	ENSMUSG00000049252	23774	protein_coding	94217	7.1357
ENSMUSG00000014496.7	Ankrd28	0.954437	5.12648	0.000114853	0.00248171	1.01835	ENSMUSG00000014496	5229	protein_coding	105522	5.11318
ENSMUSG00000004849.14	Ap1s1	-1.52489	-5.00867	0.000144681	0.0029665	1.01223	ENSMUSG00000004849	2198	protein_coding	11769	3.96834
ENSMUSG00000044646.14	Zbtb7c	1.12832	5.04112	0.000135746	0.00282191	1.00453	ENSMUSG00000044646	4729	protein_coding	207259	4.12974
ENSMUSG00000025026.14	Add3	-0.783203	-5.19434	0.000100628	0.00223009	1.00249	ENSMUSG00000025026	4938	protein_coding	27360	6.29752
ENSMUSG00000058254.12	Tspan7	-0.789815	-5.25231	8.99199e-05	0.0020473	0.998159	ENSMUSG00000058254	7067	protein_coding	21912	7.17763
ENSMUSG00000029502.14	Golga3	0.759875	5.20285	9.89763e-05	0.00220217	0.998116	ENSMUSG00000029502	12671	protein_coding	269682	6.341
ENSMUSG00000030685.5	Kctd13	-1.06951	-5.05155	0.000132995	0.00276984	0.995944	ENSMUSG00000030685	2487	protein_coding	233877	4.56695
ENSMUSG00000040785.18	Ttc3	0.484277	5.43476	6.32824e-05	0.00155908	0.994011	ENSMUSG00000040785	16475	protein_coding	22129	10.0551
ENSMUSG00000019194.15	Scn1b	-1.44277	-4.97925	0.000153309	0.00310095	0.992547	ENSMUSG00000019194	1859	protein_coding	20266	3.73276
ENSMUSG00000029819.6	Npy	-1.70824	-4.9411	0.000165292	0.00329002	0.987495	ENSMUSG00000029819	566	protein_coding	109648	3.36128
ENSMUSG00000002504.14	Slc9a3r2	-1.20181	-5.0314	0.00013836	0.00286301	0.985619	ENSMUSG00000002504	2257	protein_coding	65962	4.39157
ENSMUSG00000022674.14	Ube2v2	-1.0049	-5.1149	0.000117481	0.00252877	0.974845	ENSMUSG00000022674	4275	protein_coding	70620	5.45193
ENSMUSG00000027624.17	Epb41l1	0.702285	5.30356	8.1435e-05	0.0018977	0.973108	ENSMUSG00000027624	11528	protein_coding	13821	8.09325
ENSMUSG00000019790.16	Stxbp5	0.677184	5.25266	8.9859e-05	0.0020473	0.967546	ENSMUSG00000019790	12871	protein_coding	78808	7.33587
ENSMUSG00000091537.2	Tma7	-1.30009	-4.9721	0.000155484	0.00313366	0.957869	ENSMUSG00000091537	1359	protein_coding	66167	3.87509
ENSMUSG00000087687.3	Pet100	-2.33193	-4.88009	0.000186496	0.00361912	0.957495	ENSMUSG00000087687	1788	protein_coding	100503890	1.82435
ENSMUSG00000107369.1	Gstm2-ps1	-1.82478	-4.88816	0.000183537	0.00357715	0.954881	ENSMUSG00000107369	657	processed_pseudogene		2.65792
ENSMUSG00000100862.1	Gm10925	-2.25599	-4.90565	0.000177293	0.0034856	0.950713	ENSMUSG00000100862	678	unprocessed_pseudogene		3.15929
ENSMUSG00000024067.13	Dpy30	-1.56273	-4.923	0.000171309	0.00339776	0.939836	ENSMUSG00000024067	974	protein_coding	66310	3.43247
ENSMUSG00000070003.7	Ssbp4	-1.53998	-4.92134	0.000171875	0.00340596	0.938963	ENSMUSG00000070003	3164	protein_coding	76900	3.36989
ENSMUSG00000002617.14	Zfp40	1.34577	4.94804	0.000163042	0.00325581	0.93677	ENSMUSG00000002617	4482	protein_coding	22700	3.4208
ENSMUSG00000025969.15	Nrp2	-0.795455	-5.17351	0.00010479	0.0023064	0.932088	ENSMUSG00000025969	11842	protein_coding	18187	6.51203
ENSMUSG00000023089.12	Ndufa5	-1.28403	-4.98699	0.00015099	0.00306119	0.93114	ENSMUSG00000023089	1032	protein_coding	68202	4.18348
ENSMUSG00000037071.2	Scd1	-0.702824	-5.27025	8.68498e-05	0.00199763	0.930999	ENSMUSG00000037071	4836	protein_coding	20249	7.96734
ENSMUSG00000102252.5	Snrpn	-0.739923	-5.23108	9.36971e-05	0.00212254	0.930639	ENSMUSG00000102252	2159	protein_coding	20646	7.37145
ENSMUSG00000009549.14	Srp14	-0.993977	-5.05947	0.000130946	0.00273731	0.921217	ENSMUSG00000009549	1195	protein_coding	20813	5.10533
ENSMUSG00000061143.15	Maml3	1.13818	5.00026	0.000147096	0.00300231	0.920065	ENSMUSG00000061143	10486	protein_coding	433586	4.15419
ENSMUSG00000020532.18	Acaca	0.777626	5.15439	0.000108767	0.00237071	0.919597	ENSMUSG00000020532	17074	protein_coding	107476	6.20506
ENSMUSG00000026111.15	Unc50	-0.941268	-5.06792	0.000128794	0.00270491	0.91921	ENSMUSG00000026111	1579	protein_coding	67387	5.22198
ENSMUSG00000057378.15	Ryr3	1.76521	5.13942	0.000111988	0.00243855	0.918129	ENSMUSG00000057378	18977	protein_coding	20192	5.94885
ENSMUSG00000016257.15	Prelid3b	-0.87643	-5.08761	0.000123922	0.00262691	0.908278	ENSMUSG00000016257	1860	protein_coding	66390	5.52229
ENSMUSG00000034880.7	Mrpl34	-1.88474	-4.87038	0.000190119	0.00367042	0.906728	ENSMUSG00000034880	607	protein_coding	94065	2.82349
ENSMUSG00000078652.9	Psme3	-0.971557	-5.13023	0.000114016	0.00246836	0.901736	ENSMUSG00000078652	2949	protein_coding	19192	6.12606
ENSMUSG00000031344.11	Gabrq	0.687848	5.21718	9.62587e-05	0.00215379	0.898728	ENSMUSG00000031344	5352	protein_coding	57249	7.32742
ENSMUSG00000036106.15	Prr5	-1.84834	-4.90272	0.000178321	0.0034952	0.892956	ENSMUSG00000036106	1917	protein_coding	109270	3.45478
ENSMUSG00000040258.6	Nxph4	-2.03738	-4.84324	0.000200641	0.00383077	0.892495	ENSMUSG00000040258	1675	protein_coding	104080	2.30988
ENSMUSG00000031029.6	Eif3f	-0.985919	-5.05538	0.000131999	0.00275166	0.891801	ENSMUSG00000031029	2891	protein_coding	66085	5.23531
ENSMUSG00000031409.1	Tceal6	-1.93586	-4.90927	0.000176025	0.00346681	0.891542	ENSMUSG00000031409	1114	protein_coding	66104	3.52751
ENSMUSG00000032198.8	Dock6	1.62995	4.8808	0.000186236	0.00361765	0.889648	ENSMUSG00000032198	6556	protein_coding	319899	2.83409
ENSMUSG00000024847.14	Aip	-0.921989	-5.06867	0.000128605	0.00270491	0.887195	ENSMUSG00000024847	1937	protein_coding	11632	5.42559
ENSMUSG00000091735.2	Gpr62	-1.9182	-4.85191	0.000197216	0.00378466	0.884608	ENSMUSG00000091735	1977	protein_coding	436090	2.74096
ENSMUSG00000021055.13	Esr2	3.86678	5.05632	0.000131757	0.00274916	0.87535	ENSMUSG00000021055	3368	protein_coding	13983	0.0322789
ENSMUSG00000101249.1	Gm29216	-1.52644	-4.90206	0.000178555	0.0034952	0.87339	ENSMUSG00000101249	492	unprocessed_pseudogene		3.5374
ENSMUSG00000038594.8	Cep85l	1.30291	4.97751	0.000153835	0.0031088	0.870271	ENSMUSG00000038594	2691	protein_coding	100038725	4.17054
ENSMUSG00000048285.8	Frmd6	1.27312	4.91989	0.000172368	0.00341274	0.868654	ENSMUSG00000048285	4660	protein_coding	319710	3.51589
ENSMUSG00000036357.5	Gpr101	0.849826	5.15626	0.00010837	0.00237071	0.866021	ENSMUSG00000036357	5410	protein_coding	245424	6.64108
ENSMUSG00000037475.15	Thoc2	0.961334	5.05791	0.000131346	0.00274313	0.86469	ENSMUSG00000037475	12666	protein_coding	331401	5.23116
ENSMUSG00000008200.14	Fnbp4	0.978763	5.06532	0.000129453	0.00271621	0.862567	ENSMUSG00000008200	6583	protein_coding	55935	5.33999
ENSMUSG00000103509.1	Gm38372	1.71417	4.84507	0.000199911	0.00382333	0.860216	ENSMUSG00000103509	4028	TEC		2.45874
ENSMUSG00000020181.15	Nav3	0.856087	5.09885	0.000121225	0.00258215	0.856068	ENSMUSG00000020181	13806	protein_coding	260315	5.85314
ENSMUSG00000039765.15	Cc2d2a	1.01285	5.04159	0.000135621	0.00282191	0.855173	ENSMUSG00000039765	6809	protein_coding	231214	5.06675
ENSMUSG00000014633.15	Cmc2	-2.10127	-4.81865	0.000210689	0.00400559	0.852067	ENSMUSG00000014633	2043	protein_coding	66531	2.05406
ENSMUSG00000070880.10	Gad1	-0.892004	-5.08417	0.00012476	0.00263745	0.846657	ENSMUSG00000070880	7639	protein_coding	14415	5.87863
ENSMUSG00000052459.13	Atp6v1a	-0.649841	-5.27525	8.60144e-05	0.00198118	0.845947	ENSMUSG00000052459	6044	protein_coding	11964	8.72245
ENSMUSG00000028412.17	Slc44a1	-0.826734	-5.0829	0.000125069	0.0026415	0.843174	ENSMUSG00000028412	6945	protein_coding	100434	5.88837
ENSMUSG00000010476.14	Ebf3	0.940603	5.10062	0.000120806	0.0025781	0.831637	ENSMUSG00000010476	9227	protein_coding	13593	6.06393
ENSMUSG00000036057.11	Ptpn23	1.07033	5.03223	0.000138134	0.00286301	0.831469	ENSMUSG00000036057	5619	protein_coding	104831	5.09379
ENSMUSG00000050288.6	Fzd2	-2.26815	-4.80578	0.000216153	0.00408871	0.828421	ENSMUSG00000050288	3663	protein_coding	57265	2.05394
ENSMUSG00000079065.3	BC005561	1.19088	4.95776	0.000159945	0.00321204	0.827868	ENSMUSG00000079065	5409	protein_coding	100042165	4.19607
ENSMUSG00000036565.7	Ttyh3	-0.830719	-5.10238	0.000120391	0.00257414	0.816337	ENSMUSG00000036565	5684	protein_coding	78339	6.33161
ENSMUSG00000030657.11	Xylt1	0.803869	5.12115	0.000116054	0.00250526	0.809238	ENSMUSG00000030657	9651	protein_coding	233781	6.53408
ENSMUSG00000029126.7	Nsg1	-1.18999	-4.99743	0.000147917	0.00301086	0.804648	ENSMUSG00000029126	3215	protein_coding	18196	5.0764
ENSMUSG00000046402.10	Rbp1	-2.14912	-4.80096	0.000218238	0.00412469	0.800225	ENSMUSG00000046402	2652	protein_coding	19659	2.54825
ENSMUSG00000031021.13	Tmem9b	-1.01164	-5.00746	0.000145028	0.0029709	0.79905	ENSMUSG00000031021	2002	protein_coding	56786	5.2315
ENSMUSG00000021130.7	Galnt16	-0.838418	-5.13382	0.000113219	0.0024583	0.79138	ENSMUSG00000021130	3920	protein_coding	108760	6.96416
ENSMUSG00000001366.14	Fbxo9	-0.977628	-5.00086	0.000146924	0.00300152	0.791185	ENSMUSG00000001366	3103	protein_coding	71538	5.17916
ENSMUSG00000028719.8	Cmpk1	-0.875179	-5.02319	0.00014061	0.00289622	0.789818	ENSMUSG00000028719	3420	protein_coding	66588	5.467
ENSMUSG00000039740.6	Alg2	0.620528	5.20004	9.95188e-05	0.00220987	0.7854	ENSMUSG00000039740	3450	protein_coding	56737	7.95521
ENSMUSG00000042671.12	Rgs8	-0.770798	-5.13827	0.00011224	0.00244168	0.783113	ENSMUSG00000042671	9640	protein_coding	67792	7.09294
ENSMUSG00000037369.16	Kdm6a	0.851501	5.03919	0.00013626	0.00282998	0.778525	ENSMUSG00000037369	8158	protein_coding	22289	5.56816
ENSMUSG00000002580.7	Mien1	-1.31368	-4.90931	0.000176011	0.00346681	0.775923	ENSMUSG00000002580	747	protein_coding	103742	4.27427
ENSMUSG00000040424.15	Hipk4	-1.16499	-4.94203	0.000164989	0.0032869	0.774339	ENSMUSG00000040424	3646	protein_coding	233020	4.60225
ENSMUSG00000024299.16	Adamts10	1.94636	4.77844	0.00022825	0.00424806	0.773447	ENSMUSG00000024299	5453	protein_coding	224697	1.93926
ENSMUSG00000034973.16	Dopey1	0.903463	5.07195	0.000127782	0.00269373	0.772137	ENSMUSG00000034973	20476	protein_coding	320615	6.07083
ENSMUSG00000056966.7	Gjc3	-0.813202	-5.10983	0.00011865	0.00254905	0.77121	ENSMUSG00000056966	4356	protein_coding	118446	6.76219
ENSMUSG00000024873.6	Cnih2	-1.71387	-4.84388	0.000200387	0.00382917	0.761697	ENSMUSG00000024873	1237	protein_coding	12794	3.51933
ENSMUSG00000019370.10	Calm3	-1.14779	-5.17062	0.000105382	0.00231716	0.758408	ENSMUSG00000019370	2423	protein_coding	12315	7.7897
ENSMUSG00000021374.9	Nup153	1.03597	5.02375	0.000140457	0.00289574	0.751734	ENSMUSG00000021374	6914	protein_coding	218210	5.52749
ENSMUSG00000039114.15	Nrn1	-1.14486	-4.91223	0.000174998	0.00345265	0.74937	ENSMUSG00000039114	1766	protein_coding	68404	4.39867
ENSMUSG00000040681.14	Hmgn1	-0.947204	-4.98672	0.000151071	0.00306119	0.74578	ENSMUSG00000040681	3221	protein_coding	15312	5.28699
ENSMUSG00000031161.15	Hdac6	1.1783	4.89675	0.000180443	0.00352602	0.744016	ENSMUSG00000031161	5817	protein_coding	15185	3.98521
ENSMUSG00000020926.16	Adam11	-1.38382	-4.92966	0.000169071	0.00335634	0.743164	ENSMUSG00000020926	5669	protein_coding	11488	4.6552
ENSMUSG00000046364.14	Rpl27a	-0.873136	-5.02948	0.000138883	0.00287119	0.732285	ENSMUSG00000046364	2774	protein_coding	26451	5.92375
ENSMUSG00000027695.16	Pld1	1.23385	4.9023	0.000178472	0.0034952	0.731086	ENSMUSG00000027695	12961	protein_coding	18805	4.10829
ENSMUSG00000029580.14	Actb	-0.772583	-5.22719	9.44066e-05	0.00212789	0.726417	ENSMUSG00000029580	2679	protein_coding	11461	8.92174
ENSMUSG00000063661.5	Krt73	5.12501	5.23164	9.35966e-05	0.0021224	0.722984	ENSMUSG00000063661	2165	protein_coding	223915	-0.700781
ENSMUSG00000022311.15	Csmd3	1.29118	5.05998	0.000130815	0.00273731	0.720465	ENSMUSG00000022311	16882	protein_coding	239420	6.26503
ENSMUSG00000041278.10	Ttc1	-0.82659	-5.01415	0.000143131	0.00293739	0.718921	ENSMUSG00000041278	2032	protein_coding	66827	5.79593
ENSMUSG00000060938.14	Rpl26	-0.996155	-4.95797	0.000159879	0.00321204	0.71695	ENSMUSG00000060938	1444	protein_coding	19941	5.14105
ENSMUSG00000018459.15	Slc13a3	-1.32423	-4.88465	0.000184817	0.00359586	0.713529	ENSMUSG00000018459	5215	protein_coding	114644	4.30276
ENSMUSG00000079037.9	Prnp	-0.718164	-5.10139	0.000120626	0.00257672	0.712384	ENSMUSG00000079037	2343	protein_coding	19122	7.0652
ENSMUSG00000046808.17	Atp10d	2.02469	4.74825	0.000242419	0.00443257	0.711961	ENSMUSG00000046808	7848	polymorphic_pseudogene	231287	2.0627
ENSMUSG00000003660.10	Snrnp200	0.743143	5.10726	0.000119248	0.00255702	0.71123	ENSMUSG00000003660	7819	protein_coding	320632	7.07772
ENSMUSG00000030592.17	Ryr1	2.19947	4.74043	0.000246235	0.00448774	0.706685	ENSMUSG00000030592	21760	protein_coding	20190	1.83741
ENSMUSG00000030226.12	Lmo3	-0.899729	-5.0046	0.000145844	0.00298489	0.697264	ENSMUSG00000030226	5135	protein_coding	109593	5.82994
ENSMUSG00000023011.7	Faim2	-0.699758	-5.18872	0.000101734	0.00224795	0.694674	ENSMUSG00000023011	4520	protein_coding	72393	8.55708
ENSMUSG00000029642.11	Polr1d	-1.35774	-4.87455	0.000188554	0.00364959	0.689931	ENSMUSG00000029642	3043	protein_coding	20018	4.37636
ENSMUSG00000005102.13	Eif2ak4	1.24224	4.87238	0.000189367	0.00366219	0.688595	ENSMUSG00000005102	7457	protein_coding	27103	4.01899
ENSMUSG00000023707.13	Ogfod2	-1.7976	-4.75612	0.000238642	0.00438852	0.68623	ENSMUSG00000023707	2260	protein_coding	66627	2.82049
ENSMUSG00000049097.9	Ankrd34a	-1.02079	-4.94774	0.000163138	0.00325581	0.675032	ENSMUSG00000049097	2583	protein_coding	545554	5.24868
ENSMUSG00000031633.4	Slc25a4	-0.57435	-5.156	0.000108425	0.00237071	0.66232	ENSMUSG00000031633	2353	protein_coding	11739	8.29179
ENSMUSG00000045763.7	Basp1	-0.760764	-5.03716	0.000136803	0.00283864	0.655715	ENSMUSG00000045763	1847	protein_coding	70350	6.54347
ENSMUSG00000016386.15	Mpped2	-1.58918	-4.81049	0.000214138	0.00406428	0.652475	ENSMUSG00000016386	3425	protein_coding	77015	3.84243
ENSMUSG00000046329.14	Slc25a23	-0.699725	-5.10407	0.000119995	0.00256812	0.646239	ENSMUSG00000046329	5294	protein_coding	66972	7.61428
ENSMUSG00000071337.11	Tia1	1.29057	4.90521	0.000177444	0.0034856	0.643464	ENSMUSG00000071337	15750	protein_coding	21841	4.66111
ENSMUSG00000048482.14	Bdnf	-1.59958	-4.74936	0.000241882	0.00442636	0.63977	ENSMUSG00000048482	6217	protein_coding	12064	3.15361
ENSMUSG00000031207.16	Msn	0.937954	4.96267	0.000158404	0.00318965	0.635519	ENSMUSG00000031207	6327	protein_coding	17698	5.50318
ENSMUSG00000006057.15	Atp5g1	-1.08289	-4.98998	0.000150103	0.00304983	0.63551	ENSMUSG00000006057	4912	protein_coding	11951	6.05193
ENSMUSG00000021811.6	Dnajc9	-1.0487	-4.8642	0.000192464	0.00370931	0.634832	ENSMUSG00000021811	1631	protein_coding	108671	4.50211
ENSMUSG00000018425.18	Dhx40	0.99445	4.91473	0.000174136	0.00344462	0.630861	ENSMUSG00000018425	4233	protein_coding	67487	4.90003
ENSMUSG00000026335.16	Pam	0.830378	5.09369	0.000122454	0.00259848	0.627436	ENSMUSG00000026335	11892	protein_coding	18484	7.51783
ENSMUSG00000041642.18	Kif21b	0.818842	5.00237	0.000146488	0.00299534	0.62006	ENSMUSG00000041642	12184	protein_coding	16565	6.18048
ENSMUSG00000028753.12	Vwa5b1	0.906309	4.99209	0.000149482	0.00303997	0.61896	ENSMUSG00000028753	7805	protein_coding	75718	6.03025
ENSMUSG00000027284.16	Cdan1	1.54408	4.73327	0.00024978	0.00453031	0.616666	ENSMUSG00000027284	11421	protein_coding	68968	2.74366
ENSMUSG00000057335.11	Cep170	0.65122	5.06834	0.000128689	0.00270491	0.613752	ENSMUSG00000057335	18049	protein_coding	545389	7.23096
ENSMUSG00000030310.10	Slc6a1	-0.669929	-5.11014	0.000118579	0.00254905	0.612086	ENSMUSG00000030310	8486	protein_coding	232333	7.96777
ENSMUSG00000032381.5	Fam96a	-1.37537	-4.7782	0.000228358	0.00424806	0.609179	ENSMUSG00000032381	1240	protein_coding	68250	3.65508
ENSMUSG00000024064.13	Galnt14	1.52213	4.76263	0.000235561	0.00434743	0.601204	ENSMUSG00000024064	5348	protein_coding	71685	3.24404
ENSMUSG00000032855.5	Pkd1	1.14363	4.9837	0.000151971	0.00307666	0.588427	ENSMUSG00000032855	14170	protein_coding	18763	6.12114
ENSMUSG00000056752.16	Dnah9	1.46671	4.77186	0.000231266	0.00429149	0.586214	ENSMUSG00000056752	15949	protein_coding	237806	3.43913
ENSMUSG00000033379.13	Atp6v0b	-0.887938	-4.94826	0.000162971	0.00325581	0.578831	ENSMUSG00000033379	2051	protein_coding	114143	5.86098
ENSMUSG00000023456.14	Tpi1	-0.864733	-5.0226	0.000140775	0.00289698	0.577275	ENSMUSG00000023456	2753	protein_coding	21991	6.90908
ENSMUSG00000078307.2	AI593442	-0.868822	-4.95173	0.000161859	0.00324336	0.564798	ENSMUSG00000078307	5615	protein_coding	330941	6.00228
ENSMUSG00000035530.13	Eif1	-0.887268	-4.97238	0.000155399	0.00313366	0.56122	ENSMUSG00000035530	2098	protein_coding	20918	6.29854
ENSMUSG00000043154.15	Ppp2r3a	0.833348	4.96114	0.000158883	0.00319643	0.560628	ENSMUSG00000043154	12455	protein_coding	235542	6.01458
ENSMUSG00000088609.1	Gm24187	-2.57897	-4.88638	0.000184187	0.0035867	0.558927	ENSMUSG00000088609	57	miRNA		5.33949
ENSMUSG00000031210.10	Gpr165	-0.74753	-4.98937	0.000150284	0.00305076	0.556325	ENSMUSG00000031210	4545	protein_coding	76206	6.56367
ENSMUSG00000024907.6	Gal	1.12892	4.84944	0.000198188	0.00379683	0.552177	ENSMUSG00000024907	712	protein_coding	14419	4.57554
ENSMUSG00000038717.7	Atp5l	-1.19605	-4.80876	0.000214878	0.00407144	0.54693	ENSMUSG00000038717	511	protein_coding	27425	4.37854
ENSMUSG00000018585.9	Atox1	-1.69973	-4.67635	0.000279913	0.00494901	0.545752	ENSMUSG00000018585	541	protein_coding	11927	2.71649
ENSMUSG00000037010.7	Apln	-1.41032	-4.74404	0.000244462	0.00446268	0.538933	ENSMUSG00000037010	3149	protein_coding	30878	3.67483
ENSMUSG00000029636.10	Wasf3	-0.701572	-5.0315	0.000138335	0.00286301	0.53058	ENSMUSG00000029636	5196	protein_coding	245880	7.38447
ENSMUSG00000039501.14	Znfx1	0.982408	4.87708	0.000187614	0.00363454	0.53033	ENSMUSG00000039501	8189	protein_coding	98999	5.05131
ENSMUSG00000055538.7	Zcchc24	-0.766956	-4.97301	0.000155207	0.00313366	0.529275	ENSMUSG00000055538	4557	protein_coding	71918	6.52501
ENSMUSG00000084911.1	Gm16185	2.11908	4.65992	0.000289288	0.00507484	0.529224	ENSMUSG00000084911	3207	antisense		2.29039
ENSMUSG00000067818.6	Myl9	-2.45093	-4.64918	0.000295588	0.00515319	0.527767	ENSMUSG00000067818	1162	protein_coding	98932	1.56029
ENSMUSG00000028497.12	Hacd4	1.54537	4.67544	0.000280424	0.00495416	0.519126	ENSMUSG00000028497	6756	protein_coding	66775	2.65055
ENSMUSG00000041556.8	Fbxo2	-1.51029	-4.69417	0.000270097	0.00481333	0.512839	ENSMUSG00000041556	1288	protein_coding	230904	3.21879
ENSMUSG00000038170.15	Pde4dip	0.792902	5.01727	0.000142256	0.0029232	0.512147	ENSMUSG00000038170	16857	protein_coding	83679	7.22166
ENSMUSG00000020733.3	Slc9a3r1	-1.43934	-4.69544	0.00026941	0.00480873	0.509672	ENSMUSG00000020733	1925	protein_coding	26941	3.29546
ENSMUSG00000047986.12	Palm3	1.74455	4.69419	0.000270087	0.00481333	0.505329	ENSMUSG00000047986	3612	protein_coding	74337	2.9776
ENSMUSG00000029554.15	Mad1l1	1.7945	4.66382	0.000287037	0.00503929	0.504919	ENSMUSG00000029554	3649	protein_coding	17120	2.57749
ENSMUSG00000090112.8	Shprh	0.81401	4.91305	0.000174715	0.00345009	0.503037	ENSMUSG00000090112	14066	protein_coding	268281	5.74139
ENSMUSG00000029311.16	Hsd17b11	-1.20267	-4.75951	0.00023703	0.00436244	0.495899	ENSMUSG00000029311	3265	protein_coding	114664	4.10137
ENSMUSG00000026204.15	Ptprn	0.848336	5.05989	0.000130838	0.00273731	0.489348	ENSMUSG00000026204	4249	protein_coding	19275	8.0719
ENSMUSG00000071014.10	Ndufb6	-1.48	-4.67289	0.00028186	0.0049746	0.488447	ENSMUSG00000071014	659	protein_coding	230075	3.13687
ENSMUSG00000026074.14	Map4k4	0.755814	4.95366	0.000161245	0.00323526	0.486709	ENSMUSG00000026074	9579	protein_coding	26921	6.44125
ENSMUSG00000007415.15	Gatad1	-0.787979	-4.90811	0.00017643	0.00347174	0.480268	ENSMUSG00000007415	4168	protein_coding	67210	5.96969
ENSMUSG00000028163.17	Nfkb1	1.33047	4.7547	0.000239317	0.00439015	0.458575	ENSMUSG00000028163	12061	protein_coding	18033	3.9827
ENSMUSG00000048076.14	Arf1	-0.672898	-4.99819	0.000147697	0.00300911	0.451769	ENSMUSG00000048076	2089	protein_coding	11840	7.47251
ENSMUSG00000021102.3	Glrx5	-1.17822	-4.71844	0.000257294	0.00464173	0.451105	ENSMUSG00000021102	930	protein_coding	73046	3.8964
ENSMUSG00000028495.14	Rps6	-0.6668	-4.99949	0.00014732	0.00300415	0.448773	ENSMUSG00000028495	1586	protein_coding	20104	7.51772
ENSMUSG00000049164.6	Zfp518a	1.03199	4.78821	0.000223851	0.00419969	0.447041	ENSMUSG00000049164	6840	protein_coding	72672	4.48047
ENSMUSG00000036275.13	9530068E07Rik	-0.770288	-4.90266	0.000178345	0.0034952	0.446832	ENSMUSG00000036275	3296	protein_coding	213673	6.12251
ENSMUSG00000010406.11	Mrpl52	-1.50449	-4.64218	0.000299775	0.00520599	0.446524	ENSMUSG00000010406	1109	protein_coding	68836	2.99143
ENSMUSG00000026087.11	Mrpl30	-1.01126	-4.77919	0.00022791	0.00424806	0.445885	ENSMUSG00000026087	3226	protein_coding	107734	4.61201
ENSMUSG00000044502.16	Bod1	-1.02415	-4.832	0.000205171	0.00390729	0.443918	ENSMUSG00000044502	1644	protein_coding	69556	5.2497
ENSMUSG00000018470.8	Kcnab3	-1.41722	-4.66737	0.000285	0.00501137	0.439077	ENSMUSG00000018470	2865	protein_coding	16499	3.36826
ENSMUSG00000028245.15	Nsmaf	1.06517	4.7678	0.000233142	0.00431208	0.432762	ENSMUSG00000028245	8368	protein_coding	18201	4.312
ENSMUSG00000047228.9	A2ml1	-1.98267	-4.59069	0.000332463	0.00565137	0.42637	ENSMUSG00000047228	7753	protein_coding	232400	2.20955
ENSMUSG00000022332.7	Khdrbs3	-1.25399	-4.70725	0.000263117	0.00472266	0.426108	ENSMUSG00000022332	1887	protein_coding	13992	3.89755
ENSMUSG00000062328.7	Rpl17	-0.991309	-4.79618	0.000220326	0.0041467	0.423167	ENSMUSG00000062328	775	protein_coding	319195	4.96979
ENSMUSG00000024194.15	Cuta	-1.01964	-4.76027	0.000236671	0.00435939	0.423036	ENSMUSG00000024194	649	protein_coding	67675	4.52579
ENSMUSG00000052192.5	Gm5963	-3.02323	-4.63733	0.000302704	0.00524065	0.420255	ENSMUSG00000052192	236	processed_pseudogene		0.915538
ENSMUSG00000021290.5	2010107E04Rik	-1.16764	-4.73896	0.000246955	0.00449607	0.416411	ENSMUSG00000021290	365	protein_coding	70257	4.32045
ENSMUSG00000001424.14	Snd1	1.00227	4.87082	0.000189954	0.00367037	0.414052	ENSMUSG00000001424	9757	protein_coding	56463	5.75802
ENSMUSG00000031748.16	Gnao1	-0.558946	-5.08654	0.000124182	0.00262771	0.40585	ENSMUSG00000031748	11053	protein_coding	14681	9.23365
ENSMUSG00000027852.14	Nras	-0.813299	-4.85853	0.000194644	0.0037417	0.405767	ENSMUSG00000027852	5331	protein_coding	18176	5.80597
ENSMUSG00000056158.14	Car10	-0.759306	-4.89716	0.000180296	0.00352602	0.382043	ENSMUSG00000056158	6358	protein_coding	72605	6.49735
ENSMUSG00000026176.13	Ctdsp1	-1.2299	-4.68147	0.000277059	0.00491014	0.379327	ENSMUSG00000026176	3334	protein_coding	227292	3.87229
ENSMUSG00000001911.16	Nfix	-0.881961	-4.84725	0.000199048	0.00381006	0.379156	ENSMUSG00000001911	7351	protein_coding	18032	5.84028
ENSMUSG00000004698.10	Hdac9	0.768465	4.87711	0.000187602	0.00363454	0.378901	ENSMUSG00000004698	14665	protein_coding	79221	6.11033
ENSMUSG00000018326.9	Ywhab	-0.521418	-5.06921	0.000128468	0.00270491	0.378364	ENSMUSG00000018326	3382	protein_coding	54401	9.17552
ENSMUSG00000047284.14	Neurl4	1.10645	4.78726	0.000224272	0.00420338	0.37809	ENSMUSG00000047284	5889	protein_coding	216860	4.87261
ENSMUSG00000018581.15	Dnah11	1.80918	4.5901	0.00033286	0.00565383	0.370893	ENSMUSG00000018581	14458	protein_coding	13411	2.50362
ENSMUSG00000015396.3	Cd83	-1.0697	-4.72833	0.000252257	0.00457155	0.367116	ENSMUSG00000015396	2143	protein_coding	12522	4.49244
ENSMUSG00000024665.7	Fads2	-0.821026	-4.85529	0.000195897	0.00376256	0.360804	ENSMUSG00000024665	1508	protein_coding	56473	6.05982
ENSMUSG00000030062.7	Rpn1	0.701535	4.89415	0.000181375	0.00354114	0.358159	ENSMUSG00000030062	4512	protein_coding	103963	6.52067
ENSMUSG00000026238.14	Ptma	-0.953026	-4.79821	0.000219435	0.00413999	0.357405	ENSMUSG00000026238	1462	protein_coding	19231	5.36372
ENSMUSG00000066357.6	Wdr6	0.846244	4.8926	0.000181932	0.00354894	0.355767	ENSMUSG00000066357	4163	protein_coding	83669	6.51554
ENSMUSG00000030022.14	Adamts9	1.62792	4.59713	0.000328185	0.00559134	0.350948	ENSMUSG00000030022	15048	protein_coding	101401	2.75796
ENSMUSG00000050541.14	Adra1b	-1.86767	-4.54669	0.000363289	0.00602052	0.337496	ENSMUSG00000050541	3382	protein_coding	11548	2.2673
ENSMUSG00000073557.11	Ppp1r12b	0.790993	4.86035	0.00019394	0.00373399	0.336962	ENSMUSG00000073557	14983	protein_coding	329251	6.16749
ENSMUSG00000105304.1	Gm43696	2.42338	4.53876	0.000369143	0.00609666	0.336043	ENSMUSG00000105304	6071	sense_intronic		1.46297
ENSMUSG00000014956.15	Ppp1cb	-0.634743	-4.93944	0.000165836	0.00329794	0.334099	ENSMUSG00000014956	10913	protein_coding	19046	7.46741
ENSMUSG00000104647.1	Gm43485	2.7467	4.56011	0.000353585	0.00591643	0.334064	ENSMUSG00000104647	1710	TEC		0.9094
ENSMUSG00000034485.9	Uaca	2.04716	4.71667	0.000258209	0.00465314	0.332828	ENSMUSG00000034485	4428	protein_coding	72565	4.26017
ENSMUSG00000024074.7	Crim1	-0.805911	-4.80793	0.000215233	0.00407474	0.331802	ENSMUSG00000024074	5995	protein_coding	50766	5.62982
ENSMUSG00000064367.1	mt-Nd5	-0.980383	-5.2081	9.79728e-05	0.00218634	0.331195	ENSMUSG00000064367	1824	protein_coding	17721	11.9811
ENSMUSG00000023913.17	Pla2g7	-0.896981	-4.76522	0.000234349	0.00433082	0.318567	ENSMUSG00000023913	2905	protein_coding	27226	5.18777
ENSMUSG00000023945.6	Slc5a7	1.94514	4.53384	0.000372831	0.00613343	0.318417	ENSMUSG00000023945	5176	protein_coding	63993	1.91656
ENSMUSG00000024810.16	Il33	-0.961139	-4.72049	0.000256245	0.0046289	0.31086	ENSMUSG00000024810	2886	protein_coding	77125	4.71445
ENSMUSG00000034341.17	Wbp2	-1.01403	-4.83384	0.000204421	0.00389871	0.307334	ENSMUSG00000034341	3177	protein_coding	22378	6.1417
ENSMUSG00000021275.15	Tecpr2	0.910598	4.77063	0.00023183	0.00429487	0.305791	ENSMUSG00000021275	7830	protein_coding	104859	5.13302
ENSMUSG00000040722.6	Scamp5	-0.800555	-4.91429	0.000174285	0.00344462	0.305247	ENSMUSG00000040722	3190	protein_coding	56807	7.30808
ENSMUSG00000087943.1	Gm24245	-2.50981	-4.54942	0.000361293	0.00600136	0.303794	ENSMUSG00000087943	57	miRNA		2.6862
ENSMUSG00000046721.11	Rpl14-ps1	-1.38459	-4.59448	0.000329937	0.00561692	0.302319	ENSMUSG00000046721	653	processed_pseudogene		3.33508
ENSMUSG00000019362.8	D8Ertd738e	-1.27262	-4.65906	0.00028979	0.00507969	0.300051	ENSMUSG00000019362	616	protein_coding	101966	4.12997
ENSMUSG00000103804.1	Gm37062	2.78288	4.52167	0.000382101	0.00624024	0.293102	ENSMUSG00000103804	701	sense_intronic		1.17705
ENSMUSG00000032518.5	Rpsa	-0.798669	-4.86936	0.000190506	0.00367472	0.290532	ENSMUSG00000032518	1861	protein_coding	16785	6.74618
ENSMUSG00000031447.7	Lamp1	-0.677097	-4.9318	0.000168357	0.0033451	0.288645	ENSMUSG00000031447	2675	protein_coding	16783	7.70105
ENSMUSG00000031532.6	Saraf	0.652862	4.88073	0.00018626	0.00361765	0.287316	ENSMUSG00000031532	2929	protein_coding	67887	6.85818
ENSMUSG00000058709.11	Egln2	-1.18569	-4.69604	0.000269087	0.00480873	0.286385	ENSMUSG00000058709	2800	protein_coding	112406	4.58847
ENSMUSG00000083621.1	Gm14586	-2.58979	-4.51628	0.000386284	0.00628571	0.279054	ENSMUSG00000083621	408	processed_pseudogene		1.38299
ENSMUSG00000062683.11	Atp5g2	-1.36707	-4.68226	0.000276618	0.0049062	0.278234	ENSMUSG00000062683	1675	protein_coding	67942	4.49968
ENSMUSG00000020807.14	4933427D14Rik	1.21275	4.68782	0.000273557	0.00486728	0.275052	ENSMUSG00000020807	5697	protein_coding	74477	4.29554
ENSMUSG00000050390.12	C77080	1.30088	4.65627	0.000291412	0.00509785	0.272843	ENSMUSG00000050390	5770	protein_coding	97130	3.92778
ENSMUSG00000044042.18	Fmn1	0.856312	4.75334	0.000239966	0.00439846	0.267504	ENSMUSG00000044042	15397	protein_coding	14260	5.16533
ENSMUSG00000034066.13	Farp2	1.33352	4.57959	0.000339977	0.00574201	0.266227	ENSMUSG00000034066	5235	protein_coding	227377	3.10475
ENSMUSG00000029153.11	Ociad2	-0.824382	-4.7712	0.00023157	0.0042936	0.265609	ENSMUSG00000029153	2722	protein_coding	433904	5.58053
ENSMUSG00000092060.4	Bend4	0.823341	4.77892	0.000228032	0.00424806	0.260518	ENSMUSG00000092060	9886	protein_coding	666938	5.54667
ENSMUSG00000033006.9	Sox10	-1.25571	-4.61339	0.000317621	0.00545072	0.258544	ENSMUSG00000033006	2713	protein_coding	20665	3.80448
ENSMUSG00000022822.15	Abcc5	0.793051	4.78625	0.000224725	0.00420834	0.257836	ENSMUSG00000022822	10592	protein_coding	27416	5.66069
ENSMUSG00000054364.4	Rhob	-0.877708	-4.78812	0.000223889	0.00419969	0.247782	ENSMUSG00000054364	2223	protein_coding	11852	5.92368
ENSMUSG00000074918.4	Inafm2	-1.1413	-4.65148	0.000294229	0.00513747	0.245243	ENSMUSG00000074918	3053	antisense	100043272	4.28781
ENSMUSG00000024829.12	Mrpl21	-1.27393	-4.62262	0.000311785	0.00536891	0.243588	ENSMUSG00000024829	2011	protein_coding	353242	3.99003
ENSMUSG00000017754.13	Pltp	-1.35189	-4.5692	0.000347169	0.00583077	0.241252	ENSMUSG00000017754	2562	protein_coding	18830	3.38087
ENSMUSG00000021241.6	Isca2	-1.02514	-4.70048	0.000266709	0.00477188	0.23648	ENSMUSG00000021241	868	protein_coding	74316	4.91584
ENSMUSG00000021763.16	BC067074	1.3018	4.62139	0.000312559	0.00537812	0.233639	ENSMUSG00000021763	8410	protein_coding		3.76475
ENSMUSG00000019890.3	Nts	-1.71554	-4.50819	0.00039265	0.00637086	0.232446	ENSMUSG00000019890	1176	protein_coding	67405	2.68149
ENSMUSG00000021194.5	Chga	-0.895365	-4.79783	0.000219601	0.00413999	0.224471	ENSMUSG00000021194	1882	protein_coding	12652	6.20471
ENSMUSG00000026970.16	Rbms1	1.09615	4.63041	0.000306942	0.00530177	0.223729	ENSMUSG00000026970	5473	protein_coding	56878	3.93987
ENSMUSG00000022216.16	Psme1	-0.813247	-4.78007	0.000227511	0.00424637	0.219165	ENSMUSG00000022216	2209	protein_coding	19186	5.99918
ENSMUSG00000049553.11	Polr1a	0.859892	4.74231	0.000245313	0.00447457	0.209411	ENSMUSG00000049553	11871	protein_coding	20019	5.39903
ENSMUSG00000106612.1	Gm43750	2.89288	4.47345	0.000421231	0.0067134	0.208862	ENSMUSG00000106612	2493	TEC		1.24436
ENSMUSG00000007827.10	Ankrd26	0.820881	4.76247	0.000235634	0.00434743	0.204793	ENSMUSG00000007827	7253	protein_coding	232339	5.70096
ENSMUSG00000005354.15	Txn2	-1.24785	-4.62896	0.000307839	0.00531318	0.201471	ENSMUSG00000005354	4208	protein_coding	56551	4.3037
ENSMUSG00000020684.14	Rasl10b	-1.44497	-4.63871	0.00030187	0.00523024	0.185722	ENSMUSG00000020684	4010	protein_coding	276952	4.51332
ENSMUSG00000038642.10	Ctss	-1.04326	-4.65711	0.000290923	0.00509558	0.185279	ENSMUSG00000038642	1358	protein_coding	13040	4.74623
ENSMUSG00000020462.14	Cfap36	-0.701616	-4.79161	0.000222338	0.00418107	0.184723	ENSMUSG00000020462	2744	protein_coding	216618	6.37722
ENSMUSG00000022420.15	Dnal4	-1.80461	-4.46519	0.000428331	0.00676491	0.17956	ENSMUSG00000022420	2340	protein_coding	54152	2.30329
ENSMUSG00000027566.14	Psma7	-0.859097	-4.7183	0.000257369	0.00464173	0.176956	ENSMUSG00000027566	3072	protein_coding	26444	5.48225
ENSMUSG00000031010.17	Usp9x	0.563259	4.94907	0.000162712	0.00325581	0.171562	ENSMUSG00000031010	15051	protein_coding	22284	8.84621
ENSMUSG00000105272.1	Gm43071	2.30808	4.45095	0.000440867	0.00688179	0.170943	ENSMUSG00000105272	2032	TEC		1.68491
ENSMUSG00000086496.1	Gm14204	-1.97215	-4.45101	0.000440814	0.00688179	0.168748	ENSMUSG00000086496	7401	processed_transcript		2.07144
ENSMUSG00000035597.18	Prpf39	1.06703	4.6473	0.000296708	0.00516739	0.160218	ENSMUSG00000035597	4401	protein_coding	328110	4.48218
ENSMUSG00000029559.15	2210016L21Rik	-0.770883	-4.74475	0.000244121	0.00446006	0.158744	ENSMUSG00000029559	3303	protein_coding	72357	5.9194
ENSMUSG00000027669.14	Gnb4	0.94018	4.68459	0.000275331	0.00489196	0.153687	ENSMUSG00000027669	12692	protein_coding	14696	5.00196
ENSMUSG00000038418.7	Egr1	-1.70175	-4.64328	0.000299109	0.00519844	0.14894	ENSMUSG00000038418	4484	protein_coding	13653	4.7935
ENSMUSG00000031340.8	Gabre	-0.915155	-4.67755	0.000279244	0.00494107	0.148579	ENSMUSG00000031340	4736	protein_coding	14404	5.16887
ENSMUSG00000034731.9	Dgkh	0.92201	4.65611	0.000291507	0.00509785	0.148449	ENSMUSG00000034731	3967	protein_coding	380921	4.68227
ENSMUSG00000030605.15	Mfge8	-1.30725	-4.58865	0.00033383	0.00566603	0.144592	ENSMUSG00000030605	4694	protein_coding	17304	4.16609
ENSMUSG00000081604.5	Gm11518	-2.09878	-4.43752	0.000453037	0.00701904	0.14435	ENSMUSG00000081604	411	processed_pseudogene		2.01765
ENSMUSG00000020949.8	Fkbp3	-0.814869	-4.73869	0.000247092	0.00449607	0.134083	ENSMUSG00000020949	947	protein_coding	30795	6.0157
ENSMUSG00000042185.13	Nfrkb	0.999827	4.63688	0.000302977	0.00524133	0.133247	ENSMUSG00000042185	9953	protein_coding	235134	4.53932
ENSMUSG00000078671.11	Chd2	0.667175	4.81002	0.000214339	0.00406465	0.13131	ENSMUSG00000078671	14300	protein_coding	244059	6.94376
ENSMUSG00000054034.10	Tceal5	-1.20085	-4.61025	0.000319633	0.00547468	0.128418	ENSMUSG00000054034	1263	protein_coding	331532	4.48818
ENSMUSG00000006699.17	Cdc42	-0.618258	-4.82195	0.000209314	0.00398281	0.124475	ENSMUSG00000006699	2966	protein_coding	12540	7.2577
ENSMUSG00000022309.8	Angpt1	1.30924	4.55446	0.000357635	0.00597153	0.122449	ENSMUSG00000022309	4256	protein_coding	11600	3.64638
ENSMUSG00000074505.4	Fat3	0.571822	4.86	0.000194077	0.00373399	0.116687	ENSMUSG00000074505	18456	protein_coding	270120	7.84607
ENSMUSG00000046756.10	Mrps7	-1.29084	-4.53561	0.000371496	0.00612042	0.115863	ENSMUSG00000046756	2072	protein_coding	50529	3.74399
ENSMUSG00000042043.5	Tbca	-0.910528	-4.64704	0.000296863	0.00516739	0.115342	ENSMUSG00000042043	503	protein_coding	21371	4.99421
ENSMUSG00000069833.12	Ahnak	1.048	4.73764	0.00024761	0.00450185	0.109804	ENSMUSG00000069833	18543	protein_coding	66395	6.00442
ENSMUSG00000048644.8	Ctxn1	-0.933945	-4.7138	0.000259693	0.00467614	0.109428	ENSMUSG00000048644	1212	protein_coding	330695	5.84751
ENSMUSG00000022382.14	Wnt7b	-1.63328	-4.43732	0.000453214	0.00701904	0.102956	ENSMUSG00000022382	4413	protein_coding	22422	2.55969
ENSMUSG00000091086.1	Rpl6l	-2.08408	-4.4107	0.000478365	0.00730287	0.0997949	ENSMUSG00000091086	888	protein_coding		1.79661
ENSMUSG00000047907.11	Tshz2	-1.1178	-4.55066	0.000360387	0.00600136	0.0946246	ENSMUSG00000047907	7781	protein_coding	228911	4.00475
ENSMUSG00000004610.4	Etfb	-1.46165	-4.46175	0.000431327	0.00680196	0.089287	ENSMUSG00000004610	1164	protein_coding	110826	3.00911
ENSMUSG00000075478.2	Slitrk1	-0.804842	-4.72777	0.000252543	0.00457305	0.0863313	ENSMUSG00000075478	4249	protein_coding	76965	6.16695
ENSMUSG00000101970.6	1810026B05Rik	1.41048	4.48718	0.000409689	0.00658667	0.0859911	ENSMUSG00000101970	8620	processed_transcript		3.02492
ENSMUSG00000042834.14	Nrep	-0.93419	-4.61446	0.000316939	0.00544515	0.0854533	ENSMUSG00000042834	2513	protein_coding	27528	4.77511
ENSMUSG00000033186.8	Mzt1	-1.20567	-4.57007	0.000346559	0.00583077	0.0853019	ENSMUSG00000033186	2256	protein_coding	76789	4.28302
ENSMUSG00000039840.7	Epg5	0.775418	4.70554	0.000264024	0.00473515	0.0847199	ENSMUSG00000039840	9672	protein_coding	100502841	5.74449
ENSMUSG00000042747.12	Krtcap2	-1.68881	-4.47176	0.000422679	0.0067317	0.0824328	ENSMUSG00000042747	1522	protein_coding	66059	3.17332
ENSMUSG00000046667.14	Rbm12b1	1.55923	4.50516	0.000395059	0.00639609	0.0790613	ENSMUSG00000046667	3122	protein_coding	72397	3.31694
ENSMUSG00000015536.14	Mocs2	-0.840653	-4.66643	0.000285538	0.00501689	0.0757907	ENSMUSG00000015536	9054	protein_coding	17434	5.4486
ENSMUSG00000026655.14	Fam107b	-1.20671	-4.53181	0.000374357	0.00614952	0.0722548	ENSMUSG00000026655	3762	protein_coding	66540	3.93002
ENSMUSG00000021259.4	Cyp46a1	-1.27575	-4.52539	0.000379243	0.00620258	0.0715928	ENSMUSG00000021259	2119	protein_coding	13116	3.84895
ENSMUSG00000074748.3	Atxn7l3b	-0.991955	-4.73374	0.000249546	0.00452973	0.0714286	ENSMUSG00000074748	3572	protein_coding	382423	6.36696
ENSMUSG00000038013.14	Wipf2	-0.762639	-4.7547	0.000239317	0.00439015	0.0655628	ENSMUSG00000038013	7819	protein_coding	68524	6.69011
ENSMUSG00000020257.12	Wdr82	-0.816478	-4.70741	0.000263034	0.00472266	0.0635599	ENSMUSG00000020257	6338	protein_coding	77305	6.0468
ENSMUSG00000079480.3	Pin4	-1.41286	-4.46514	0.000428376	0.00676491	0.0630278	ENSMUSG00000079480	651	protein_coding	69713	3.22793
ENSMUSG00000028062.15	Lamtor2	-1.38171	-4.54986	0.000360967	0.00600136	0.0626691	ENSMUSG00000028062	1218	protein_coding	83409	4.19832
ENSMUSG00000045983.15	Eif4g1	0.814678	4.78061	0.000227266	0.00424533	0.057451	ENSMUSG00000045983	7227	protein_coding	208643	7.04829
ENSMUSG00000056004.16	9330182L06Rik	0.871188	4.64384	0.000298774	0.00519664	0.0571402	ENSMUSG00000056004	7918	protein_coding	231014	5.09628
ENSMUSG00000026463.17	Atp2b4	0.745942	4.81371	0.000212769	0.00404171	0.0563801	ENSMUSG00000026463	12248	protein_coding	381290	7.57592
ENSMUSG00000008822.15	Acyp1	-1.42093	-4.45082	0.000440983	0.00688179	0.0557584	ENSMUSG00000008822	1380	protein_coding	66204	3.0877
ENSMUSG00000036862.15	Dchs1	0.900358	4.62684	0.000309149	0.0053317	0.0502598	ENSMUSG00000036862	11052	protein_coding	233651	4.93183
ENSMUSG00000045098.18	Kmt5b	0.832965	4.68029	0.000277716	0.00491791	0.0486627	ENSMUSG00000045098	14116	protein_coding	225888	5.63368
ENSMUSG00000100131.1	Gm28439	-1.82422	-4.44939	0.000442264	0.00688743	0.0399247	ENSMUSG00000100131	876	unprocessed_pseudogene		3.30413
ENSMUSG00000003299.9	Mrpl4	-1.11903	-4.57136	0.000345659	0.00582719	0.0384784	ENSMUSG00000003299	1285	protein_coding	66163	4.55837
ENSMUSG00000029840.8	Mtpn	-0.687797	-4.77283	0.000230816	0.00428669	0.0354189	ENSMUSG00000029840	3960	protein_coding	14489	7.18314
ENSMUSG00000018858.15	Mrpl58	-1.19177	-4.49465	0.000403544	0.00650798	0.0349926	ENSMUSG00000018858	3332	protein_coding	68572	3.71279
ENSMUSG00000037860.15	Aim2	2.13166	4.37623	0.000513066	0.0076813	0.0334574	ENSMUSG00000037860	3501	protein_coding	383619	1.65371
ENSMUSG00000020827.18	Mink1	1.04575	4.65101	0.000294507	0.00513832	0.0287509	ENSMUSG00000020827	6286	protein_coding	50932	5.36
ENSMUSG00000053877.12	Srcap	1.07326	4.5365	0.000370831	0.00611396	0.025321	ENSMUSG00000053877	15783	protein_coding	100043597	3.99095
ENSMUSG00000026980.15	Ly75	2.73242	4.37341	0.00051601	0.00770996	0.0229472	ENSMUSG00000026980	6905	protein_coding	17076	1.09075
ENSMUSG00000026260.12	Ndufa10	-0.709444	-4.69575	0.000269248	0.00480873	0.0189086	ENSMUSG00000026260	3331	protein_coding	67273	6.1817
ENSMUSG00000032410.13	Xrn1	0.770649	4.69107	0.000271779	0.00483948	0.0154047	ENSMUSG00000032410	18585	protein_coding	24127	6.01784
ENSMUSG00000035431.4	Sstr1	-2.61529	-4.36507	0.000524843	0.00781377	0.0135891	ENSMUSG00000035431	2046	protein_coding	20605	1.53063
ENSMUSG00000025907.14	Rb1cc1	0.699517	4.73608	0.000248383	0.00451227	0.0115798	ENSMUSG00000025907	14690	protein_coding	12421	6.72134
ENSMUSG00000081895.3	Rpl17-ps10	-2.18454	-4.36236	0.000527735	0.00784861	0.00408534	ENSMUSG00000081895	555	processed_pseudogene		1.97486
ENSMUSG00000049299.14	Trappc1	-1.10076	-4.5409	0.000367553	0.00607774	0.00120704	ENSMUSG00000049299	1112	protein_coding	245828	4.41993
ENSMUSG00000004945.15	Tmem242	-1.7037	-4.41422	0.000474956	0.00727301	-0.00163822	ENSMUSG00000004945	1837	protein_coding	70544	2.97777
ENSMUSG00000109321.1	A330076H08Rik	1.70692	4.45022	0.00044152	0.00688538	-0.0041934	ENSMUSG00000109321	4448	processed_transcript		3.14178
ENSMUSG00000004633.17	Chn2	-1.04993	-4.52556	0.000379115	0.00620258	-0.00507819	ENSMUSG00000004633	5812	protein_coding	69993	4.29107
ENSMUSG00000020014.16	Cfap54	0.894937	4.58386	0.000337068	0.00571236	-0.0057554	ENSMUSG00000020014	14498	protein_coding	380654	4.7263
ENSMUSG00000004677.16	Myo9b	1.25197	4.5696	0.000346891	0.00583077	-0.00602437	ENSMUSG00000004677	7496	protein_coding	17925	4.5377
ENSMUSG00000015671.10	Psma2	-0.899877	-4.61319	0.000317748	0.00545072	-0.0135979	ENSMUSG00000015671	944	protein_coding	19166	5.3377
ENSMUSG00000079658.9	Eloc	-0.801424	-4.62618	0.000309559	0.00533467	-0.0147593	ENSMUSG00000079658	3026	protein_coding	67923	5.50204
ENSMUSG00000029461.16	Fam168a	-0.631962	-4.77753	0.000228667	0.00425029	-0.0183561	ENSMUSG00000029461	7202	protein_coding	319604	7.65638
ENSMUSG00000041444.14	Arhgap32	0.580359	4.78535	0.000225127	0.00421237	-0.020047	ENSMUSG00000041444	17179	protein_coding	330914	7.72976
ENSMUSG00000084964.2	Gm15503	3.04256	4.37716	0.000512095	0.00767186	-0.0266299	ENSMUSG00000084964	2176	processed_transcript		0.668652
ENSMUSG00000021990.15	Spata13	0.96766	4.55634	0.000356282	0.00595712	-0.0289171	ENSMUSG00000021990	9102	protein_coding	219140	4.54639
ENSMUSG00000056515.8	Rab31	-0.918715	-4.581	0.000339014	0.00573237	-0.0289778	ENSMUSG00000056515	3476	protein_coding	106572	5.05954
ENSMUSG00000021764.6	Ndufs4	-0.825165	-4.60916	0.000320336	0.00547838	-0.0304393	ENSMUSG00000021764	1534	protein_coding	17993	5.39526
ENSMUSG00000079426.13	Arpc4	-0.956399	-4.54427	0.000365061	0.00604099	-0.0336335	ENSMUSG00000079426	2321	protein_coding	68089	4.6482
ENSMUSG00000021124.13	Vti1b	-0.927981	-4.60943	0.00032016	0.00547838	-0.0357381	ENSMUSG00000021124	1612	protein_coding	53612	5.42828
ENSMUSG00000032360.16	Hcrtr2	-1.77131	-4.35068	0.000540428	0.00795839	-0.0363313	ENSMUSG00000032360	6162	protein_coding	387285	2.29649
ENSMUSG00000024914.16	Drap1	-1.48678	-4.4101	0.00047895	0.00730683	-0.0381146	ENSMUSG00000024914	1741	protein_coding	66556	3.1752
ENSMUSG00000046240.7	Hepacam	-0.908876	-4.61927	0.00031389	0.00539689	-0.0399765	ENSMUSG00000046240	3327	protein_coding	72927	5.59796
ENSMUSG00000032766.9	Gng11	-1.58265	-4.38351	0.000505525	0.00759082	-0.0408621	ENSMUSG00000032766	919	protein_coding	66066	2.84902
ENSMUSG00000004285.12	Atp6v1f	-1.01713	-4.51749	0.000385342	0.00627508	-0.0437412	ENSMUSG00000004285	1063	protein_coding	66144	4.40523
ENSMUSG00000024163.17	Mapk8ip3	0.694462	4.79832	0.000219388	0.00413999	-0.0446803	ENSMUSG00000024163	14558	protein_coding	30957	8.12399
ENSMUSG00000022635.9	Zcrb1	-0.8028	-4.6109	0.000319219	0.00547176	-0.0493447	ENSMUSG00000022635	3074	protein_coding	67197	5.51353
ENSMUSG00000032744.4	Heyl	-0.979732	-4.54936	0.000361331	0.00600136	-0.0494169	ENSMUSG00000032744	5113	protein_coding	56198	4.82799
ENSMUSG00000038965.15	Ube2l3	-0.757537	-4.63939	0.000301456	0.0052271	-0.0506591	ENSMUSG00000038965	5599	protein_coding	22195	5.89634
ENSMUSG00000014301.12	Pam16	-1.45616	-4.38877	0.000500153	0.00753819	-0.0531226	ENSMUSG00000014301	857	protein_coding	66449	3.02841
ENSMUSG00000026568.6	Mpc2	-0.979956	-4.51748	0.000385351	0.00627508	-0.0542729	ENSMUSG00000026568	7344	protein_coding	70456	4.46053
ENSMUSG00000032012.7	Nectin1	-1.47993	-4.48202	0.000413985	0.00663558	-0.0547645	ENSMUSG00000032012	5054	protein_coding	58235	4.09227
ENSMUSG00000109178.1	Gm3257	2.83954	4.34204	0.000550014	0.00806184	-0.0550531	ENSMUSG00000109178	675	processed_pseudogene		0.891371
ENSMUSG00000029623.14	Pdap1	-1.40477	-4.51905	0.000384127	0.00626423	-0.0596626	ENSMUSG00000029623	5245	protein_coding	231887	4.53498
ENSMUSG00000015994.10	Fnta	-0.819502	-4.60677	0.00032188	0.00549224	-0.0611088	ENSMUSG00000015994	3012	protein_coding	14272	5.53844
ENSMUSG00000051159.16	Cited1	-1.87674	-4.33809	0.000554454	0.0081065	-0.0622144	ENSMUSG00000051159	1754	protein_coding	12705	2.29221
ENSMUSG00000027340.15	Slc23a2	-0.758238	-4.6845	0.00027538	0.00489196	-0.0623228	ENSMUSG00000027340	7951	protein_coding	54338	6.58669
ENSMUSG00000042271.13	Nxt2	-0.973081	-4.55441	0.000357675	0.00597153	-0.0697665	ENSMUSG00000042271	3176	protein_coding	237082	5.00396
ENSMUSG00000043991.4	Pura	0.609231	4.72273	0.0002551	0.00461192	-0.070037	ENSMUSG00000043991	3145	protein_coding	19290	7.13893
ENSMUSG00000047797.14	Gjb1	-2.95579	-4.32052	0.000574659	0.00832607	-0.0728932	ENSMUSG00000047797	1707	protein_coding	14618	1.43843
ENSMUSG00000029817.11	Tra2a	0.963862	4.57425	0.000343656	0.00579778	-0.0741232	ENSMUSG00000029817	6945	protein_coding	101214	5.01902
ENSMUSG00000028458.12	Tesk1	-1.11803	-4.50668	0.000393851	0.00638468	-0.0769755	ENSMUSG00000028458	4434	protein_coding	21754	4.46893
ENSMUSG00000034312.14	Iqsec1	0.644913	4.75143	0.000240885	0.00441171	-0.0785042	ENSMUSG00000034312	11601	protein_coding	232227	7.64445
ENSMUSG00000038005.15	Hpf1	-0.978947	-4.51161	0.000389944	0.00633609	-0.0797764	ENSMUSG00000038005	4612	protein_coding	72612	4.5465
ENSMUSG00000031732.12	Phlpp2	0.865039	4.60735	0.000321504	0.00549	-0.0819024	ENSMUSG00000031732	8449	protein_coding	244650	5.52319
ENSMUSG00000051319.6	1500011K16Rik	-1.64318	-4.35645	0.000534124	0.00792267	-0.0844369	ENSMUSG00000051319	800	protein_coding		2.84053
ENSMUSG00000026867.18	Gapvd1	0.664162	4.6726	0.000282024	0.0049746	-0.0866722	ENSMUSG00000026867	13748	protein_coding	66691	6.49025
ENSMUSG00000027533.10	Fabp5	-0.950883	-4.53394	0.000372753	0.00613343	-0.0891463	ENSMUSG00000027533	3567	protein_coding	16592	4.84438
ENSMUSG00000034850.15	Tmem127	-0.691785	-4.68325	0.000276072	0.00490038	-0.101259	ENSMUSG00000034850	4811	protein_coding	69470	6.84739
ENSMUSG00000087620.7	5330434G04Rik	1.25639	4.49607	0.000402388	0.00649602	-0.105672	ENSMUSG00000087620	6494	lincRNA		4.24831
ENSMUSG00000024277.14	Mapre2	-0.535478	-4.78379	0.000225829	0.00422198	-0.106129	ENSMUSG00000024277	10202	protein_coding	212307	8.43309
ENSMUSG00000025579.14	Gaa	0.563297	4.84959	0.000198127	0.00379683	-0.107546	ENSMUSG00000025579	4783	protein_coding	14387	9.46915
ENSMUSG00000002477.4	Snrpd1	-1.08435	-4.44556	0.000445707	0.00692664	-0.108052	ENSMUSG00000002477	837	protein_coding	20641	3.9671
ENSMUSG00000029038.9	Ssu72	-1.18518	-4.45359	0.00043852	0.00686719	-0.109058	ENSMUSG00000029038	2689	protein_coding	68991	4.05841
ENSMUSG00000032854.12	Ugt8a	-1.00079	-4.52908	0.000376426	0.00616998	-0.11168	ENSMUSG00000032854	4536	protein_coding	22239	4.96178
ENSMUSG00000022829.14	Stxbp5l	0.882917	4.58723	0.000334785	0.00567795	-0.114027	ENSMUSG00000022829	8521	protein_coding	207227	5.46498
ENSMUSG00000027133.3	Nop10	-1.02559	-4.47005	0.00042414	0.00674554	-0.116111	ENSMUSG00000027133	1109	protein_coding	66181	4.28609
ENSMUSG00000059857.15	Ntng1	-0.887482	-4.56431	0.000350604	0.00587967	-0.11954	ENSMUSG00000059857	8243	protein_coding	80883	5.39695
ENSMUSG00000016493.13	Cd46	2.12867	4.29624	0.000603822	0.00862625	-0.120914	ENSMUSG00000016493	7603	protein_coding	17221	1.69961
ENSMUSG00000109394.1	A230057D06Rik	2.04734	4.34676	0.000544764	0.0080065	-0.128219	ENSMUSG00000109394	3717	lincRNA		2.67512
ENSMUSG00000036990.13	Otud4	0.808447	4.5694	0.000347028	0.00583077	-0.130278	ENSMUSG00000036990	8096	protein_coding	73945	5.33592
ENSMUSG00000029919.5	Hpgds	1.47243	4.36733	0.000522435	0.0077956	-0.130476	ENSMUSG00000029919	6425	protein_coding	54486	2.92972
ENSMUSG00000079537.3		4.7998	4.47501	0.000419903	0.00669732	-0.141319	ENSMUSG00000079537	666	protein_coding		-0.299416
ENSMUSG00000003411.10	Rab3b	-0.849188	-4.54893	0.000361644	0.00600212	-0.143063	ENSMUSG00000003411	3524	protein_coding	69908	5.33414
ENSMUSG00000038760.13	Trhr	-1.53398	-4.32212	0.000572795	0.00830979	-0.144321	ENSMUSG00000038760	3976	protein_coding	22045	2.76343
ENSMUSG00000039070.5	Cpa4	2.11617	4.27801	0.000626709	0.00884646	-0.147933	ENSMUSG00000039070	2739	protein_coding	71791	1.60687
ENSMUSG00000070509.15	Rgma	-0.836361	-4.56043	0.00035336	0.00591643	-0.150794	ENSMUSG00000070509	5544	protein_coding	244058	5.51891
ENSMUSG00000035898.13	Uba6	0.781816	4.58119	0.000338883	0.00573237	-0.153784	ENSMUSG00000035898	8159	protein_coding	231380	5.65311
ENSMUSG00000016319.3	Slc25a5	-0.818795	-4.54744	0.000362737	0.00601582	-0.155467	ENSMUSG00000016319	1646	protein_coding	11740	5.39358
ENSMUSG00000005873.5	Reep5	-0.585335	-4.76152	0.000236082	0.00435211	-0.157263	ENSMUSG00000005873	2894	protein_coding	13476	8.47902
ENSMUSG00000045555.3	Mettl24	-5.32499	-4.79689	0.000220015	0.00414433	-0.157829	ENSMUSG00000045555	1529	protein_coding	327747	-1.78362
ENSMUSG00000045435.9	Tmem60	-1.18688	-4.41486	0.000474348	0.00727118	-0.163481	ENSMUSG00000045435	3176	protein_coding	212090	3.96441
ENSMUSG00000028883.17	Sema3a	1.03924	4.45193	0.000439997	0.00688074	-0.16356	ENSMUSG00000028883	13868	protein_coding	20346	4.11024
ENSMUSG00000032202.11	Rab27a	-1.15461	-4.39188	0.000497006	0.00750081	-0.166665	ENSMUSG00000032202	3879	protein_coding	11891	3.7036
ENSMUSG00000052105.16	Mtcl1	0.978984	4.53863	0.000369239	0.00609666	-0.168762	ENSMUSG00000052105	9268	protein_coding	68617	5.16832
ENSMUSG00000038267.14	Slc22a23	-0.785078	-4.56674	0.000348892	0.00585533	-0.169619	ENSMUSG00000038267	6386	protein_coding	73102	5.70807
ENSMUSG00000028923.14	Necap2	1.27064	4.39257	0.000496305	0.00749528	-0.17743	ENSMUSG00000028923	3095	protein_coding	66147	3.51493
ENSMUSG00000032299.9	Commd4	-1.3076	-4.34304	0.000548895	0.00805667	-0.180948	ENSMUSG00000032299	824	protein_coding	66199	3.22682
ENSMUSG00000020083.13	2010107G23Rik	-1.71228	-4.30037	0.000598753	0.00858658	-0.181835	ENSMUSG00000020083	2981	protein_coding	69894	2.7231
ENSMUSG00000020464.15	Pnpt1	1.33531	4.36821	0.000521493	0.0077867	-0.185736	ENSMUSG00000020464	3516	protein_coding	71701	3.28611
ENSMUSG00000030237.14	Slco1a4	1.11743	4.41979	0.000469622	0.00721349	-0.189003	ENSMUSG00000030237	6414	protein_coding	28250	3.87752
ENSMUSG00000029608.10	Rph3a	-0.618699	-4.70216	0.000265816	0.00476349	-0.190444	ENSMUSG00000029608	4639	protein_coding	19894	7.79898
ENSMUSG00000024346.5	Pfdn1	-1.35216	-4.35113	0.000539939	0.0079564	-0.19281	ENSMUSG00000024346	1077	protein_coding	67199	3.40429
ENSMUSG00000037486.17	Asxl2	0.777862	4.58195	0.000338364	0.00573001	-0.194424	ENSMUSG00000037486	14574	protein_coding		5.93871
ENSMUSG00000041229.15	Phf8	0.801505	4.56063	0.000353214	0.00591643	-0.196448	ENSMUSG00000041229	9318	protein_coding	320595	5.65482
ENSMUSG00000031391.18	L1cam	0.559972	4.7114	0.000260943	0.00469341	-0.197839	ENSMUSG00000031391	7347	protein_coding	16728	7.94748
ENSMUSG00000072704.6	Smim10l1	-1.09352	-4.46969	0.000424448	0.00674554	-0.198186	ENSMUSG00000072704	3068	protein_coding	381820	4.72739
ENSMUSG00000021680.7	Crhbp	-1.79872	-4.26663	0.00064144	0.0089926	-0.202741	ENSMUSG00000021680	1686	protein_coding	12919	2.31511
ENSMUSG00000053963.7	Stum	-0.901631	-4.51495	0.000387323	0.00629806	-0.209934	ENSMUSG00000053963	7375	protein_coding	381310	5.3309
ENSMUSG00000032908.9	Sgpp2	-1.2468	-4.36517	0.000524734	0.00781377	-0.210778	ENSMUSG00000032908	4002	protein_coding	433323	3.68836
ENSMUSG00000076439.12	Mog	-1.15704	-4.42806	0.000461809	0.00711781	-0.213771	ENSMUSG00000076439	1704	protein_coding	17441	4.40996
ENSMUSG00000052613.16	Pcdh15	0.833655	4.52971	0.000375949	0.00616666	-0.221764	ENSMUSG00000052613	23773	protein_coding	11994	5.39118
ENSMUSG00000033960.5	9430020K01Rik	0.903257	4.55273	0.000358886	0.00598285	-0.225768	ENSMUSG00000033960	6730	protein_coding	240185	5.72677
ENSMUSG00000028039.11	Efna3	-1.50061	-4.27809	0.000626598	0.00884646	-0.226115	ENSMUSG00000028039	2434	protein_coding	13638	2.71658
ENSMUSG00000035992.15	Fnip1	0.930633	4.4693	0.000424781	0.00674606	-0.227522	ENSMUSG00000035992	7119	protein_coding	216742	4.67547
ENSMUSG00000024985.18	Tcf7l2	-0.924168	-4.45947	0.000433329	0.00681508	-0.23607	ENSMUSG00000024985	8739	protein_coding	21416	4.8277
ENSMUSG00000022174.8	Dad1	-0.900878	-4.48674	0.000410055	0.00658667	-0.236374	ENSMUSG00000022174	3916	protein_coding	13135	5.13669
ENSMUSG00000025153.9	Fasn	0.721188	4.66998	0.000283513	0.00498912	-0.236924	ENSMUSG00000025153	10947	protein_coding	14104	7.58699
ENSMUSG00000047604.3	Frat2	-1.59588	-4.27573	0.000629628	0.00887641	-0.237152	ENSMUSG00000047604	2161	protein_coding	212398	2.74847
ENSMUSG00000076281.1	Gm24270	-2.39394	-4.78898	0.000223505	0.00419951	-0.238459	ENSMUSG00000076281	57	miRNA		9.66384
ENSMUSG00000015709.9	Arnt2	0.549909	4.7006	0.000266643	0.00477188	-0.239618	ENSMUSG00000015709	7689	protein_coding	11864	8.09973
ENSMUSG00000103783.1	Gm37522	5.32477	4.75475	0.000239292	0.00439015	-0.241541	ENSMUSG00000103783	2884	TEC		-1.78058
ENSMUSG00000043496.7	Tril	-0.784999	-4.5226	0.000381386	0.00623309	-0.248046	ENSMUSG00000043496	5363	protein_coding	66873	5.64199
ENSMUSG00000028517.8	Plpp3	-0.742966	-4.5929	0.000330988	0.00563056	-0.248488	ENSMUSG00000028517	3159	protein_coding	67916	6.58771
ENSMUSG00000011884.13	Gltp	-0.935614	-4.45393	0.000438217	0.00686719	-0.248569	ENSMUSG00000011884	1762	protein_coding	56356	4.82647
ENSMUSG00000070306.2	Ccdc153	-1.97966	-4.22266	0.000701741	0.00958051	-0.250409	ENSMUSG00000070306	1086	protein_coding	270150	1.78397
ENSMUSG00000106798.1	Gm43275	6.84652	5.07374	0.000127333	0.00268678	-0.254061	ENSMUSG00000106798	1020	TEC		-2.58251
ENSMUSG00000002496.9	Tsc2	0.84371	4.54985	0.000360977	0.00600136	-0.263412	ENSMUSG00000002496	6018	protein_coding	22084	5.96525
ENSMUSG00000024007.14	Ppil1	-1.83632	-4.22852	0.000693377	0.00952114	-0.267728	ENSMUSG00000024007	2163	protein_coding	68816	2.2228
ENSMUSG00000040565.7	Btaf1	0.857026	4.45466	0.000437568	0.00686185	-0.277034	ENSMUSG00000040565	7204	protein_coding	107182	4.79877
ENSMUSG00000022292.15	Rrm2b	-0.786482	-4.51126	0.000390226	0.00633609	-0.281004	ENSMUSG00000022292	6437	protein_coding	382985	5.69692
ENSMUSG00000038900.17	Rpl12	-0.855555	-4.48347	0.000412772	0.00662516	-0.281967	ENSMUSG00000038900	3598	protein_coding	269261	5.38114
ENSMUSG00000028843.8	Sh3bgrl3	-0.862679	-4.49627	0.000402223	0.00649602	-0.283372	ENSMUSG00000028843	821	protein_coding	73723	5.54378
ENSMUSG00000032407.13	U2surp	0.695608	4.57942	0.000340095	0.00574201	-0.28548	ENSMUSG00000032407	14642	protein_coding	67958	6.56095
ENSMUSG00000044628.4	Rnf208	-0.983274	-4.43058	0.000459456	0.00709127	-0.295406	ENSMUSG00000044628	1750	protein_coding	68846	4.8429
ENSMUSG00000101892.1	9130401M01Rik	-1.38057	-4.33319	0.000560023	0.00815608	-0.296504	ENSMUSG00000101892	2666	protein_coding	75758	3.76186
ENSMUSG00000105543.1	Gm43169	3.59933	4.31725	0.000578508	0.00837643	-0.297601	ENSMUSG00000105543	4734	TEC		-0.12372
ENSMUSG00000022964.14	Tmem50b	-0.743778	-4.53271	0.00037368	0.00614289	-0.300676	ENSMUSG00000022964	2446	protein_coding	77975	6.10918
ENSMUSG00000021090.15	Lrrc9	1.14564	4.33879	0.000553669	0.0081003	-0.302935	ENSMUSG00000021090	6847	protein_coding	78257	3.60078
ENSMUSG00000100975.1	Gm28875	2.68684	4.19667	0.000740077	0.00995868	-0.303607	ENSMUSG00000100975	642	lincRNA		1.10852
ENSMUSG00000024958.12	Gpr137	-1.3596	-4.30869	0.000588688	0.00848557	-0.304003	ENSMUSG00000024958	2768	protein_coding	107173	3.56009
ENSMUSG00000021087.17	Rtn1	-0.526054	-4.76909	0.000232544	0.00430455	-0.307034	ENSMUSG00000021087	4003	protein_coding	104001	9.81418
ENSMUSG00000039716.12	Dock3	0.807395	4.60823	0.000320934	0.00548444	-0.310304	ENSMUSG00000039716	14448	protein_coding	208869	7.17252
ENSMUSG00000045589.7	Frrs1l	-0.650203	-4.63387	0.000304819	0.00526914	-0.311019	ENSMUSG00000045589	6817	protein_coding	230235	7.66088
ENSMUSG00000030898.15	Cckbr	-1.74759	-4.22106	0.00070404	0.00960606	-0.312106	ENSMUSG00000030898	2862	protein_coding	12426	2.52995
ENSMUSG00000020922.11	Lsm12	-1.05462	-4.38248	0.000506581	0.00759928	-0.313109	ENSMUSG00000020922	2388	protein_coding	268490	4.37438
ENSMUSG00000013822.6	Elof1	-1.82844	-4.22059	0.000704727	0.00960961	-0.314787	ENSMUSG00000013822	1092	protein_coding	66126	2.53577
ENSMUSG00000015085.8	Entpd2	-1.69612	-4.22719	0.000695274	0.00952114	-0.317206	ENSMUSG00000015085	2128	protein_coding	12496	2.73492
ENSMUSG00000062456.3	Rpl9-ps6	-1.52029	-4.22755	0.000694764	0.00952114	-0.336299	ENSMUSG00000062456	691	protein_coding		2.77667
ENSMUSG00000039108.14	Lsm14b	-1.18155	-4.40004	0.000488827	0.00741437	-0.339808	ENSMUSG00000039108	2892	protein_coding	241846	4.75875
ENSMUSG00000026764.15	Kif5c	0.537453	4.71116	0.00026107	0.00469341	-0.348026	ENSMUSG00000026764	7142	protein_coding	16574	9.13488
ENSMUSG00000050628.6	Ubald2	-3.30838	-4.16857	0.000783927	0.0104116	-0.349168	ENSMUSG00000050628	1532	protein_coding	319370	1.86996
ENSMUSG00000102788.1	Gm38255	4.66382	4.48123	0.000414651	0.0066415	-0.351874	ENSMUSG00000102788	2996	TEC		-0.970337
ENSMUSG00000027615.14	Hps3	1.39261	4.28857	0.000613349	0.0087015	-0.352059	ENSMUSG00000027615	9103	protein_coding	12807	3.32946
ENSMUSG00000039347.7	Atp6v0e2	-0.917786	-4.52852	0.000376855	0.00617252	-0.35746	ENSMUSG00000039347	2381	protein_coding	76252	6.43871
ENSMUSG00000089945.12	Pakap	2.22567	4.16385	0.000791544	0.0104765	-0.357753	ENSMUSG00000089945	8517	protein_coding	677884	1.12616
ENSMUSG00000032353.8	Tmed3	1.19567	4.35135	0.000539691	0.0079564	-0.362766	ENSMUSG00000032353	2848	protein_coding	66111	4.08815
ENSMUSG00000044072.14	Eml6	1.03733	4.42639	0.000463377	0.0071322	-0.364931	ENSMUSG00000044072	9279	protein_coding	237711	4.95547
ENSMUSG00000029152.13	Ociad1	-0.737776	-4.55303	0.00035867	0.00598285	-0.36689	ENSMUSG00000029152	5515	protein_coding	68095	6.84889
ENSMUSG00000037921.15	Ddx60	2.98946	4.19791	0.000738197	0.00993934	-0.369072	ENSMUSG00000037921	8684	protein_coding	234311	0.465402
ENSMUSG00000068735.14	Trp53i11	0.697595	4.57055	0.000346224	0.00583077	-0.36914	ENSMUSG00000068735	3690	protein_coding	277414	7.049
ENSMUSG00000045875.12	Adra1a	0.927252	4.41528	0.000473944	0.00726995	-0.369974	ENSMUSG00000045875	8144	protein_coding	11549	4.86314
ENSMUSG00000037188.7	Grhl3	3.04116	4.20829	0.000722684	0.00979502	-0.371171	ENSMUSG00000037188	2789	protein_coding	230824	0.267016
ENSMUSG00000106993.1	Gm43417	4.69243	4.35769	0.000532778	0.00790792	-0.371637	ENSMUSG00000106993	5207	TEC		-0.540778
ENSMUSG00000048799.7	Cep120	0.744426	4.47499	0.000419924	0.00669732	-0.372066	ENSMUSG00000048799	4553	protein_coding	225523	5.66889
ENSMUSG00000028102.15	Pex11b	-1.18153	-4.30121	0.000597729	0.00857737	-0.374429	ENSMUSG00000028102	2812	protein_coding	18632	3.83159
ENSMUSG00000001150.6	Mcm3ap	1.16569	4.40035	0.000488526	0.00741437	-0.375095	ENSMUSG00000001150	6382	protein_coding	54387	4.68651
ENSMUSG00000039354.16	Smarcal1	0.746502	4.46019	0.000432689	0.00681387	-0.379383	ENSMUSG00000039354	5728	protein_coding	54380	5.51897
ENSMUSG00000041638.18	Gcn1l1	0.960353	4.45721	0.000435316	0.00683832	-0.380815	ENSMUSG00000041638	17815	protein_coding	231659	5.47267
ENSMUSG00000021062.15	Rab15	-0.827241	-4.45592	0.000436454	0.00684917	-0.38124	ENSMUSG00000021062	4614	protein_coding	104886	5.62613
ENSMUSG00000048304.8	Slitrk3	-0.768636	-4.45704	0.000435459	0.00683832	-0.384504	ENSMUSG00000048304	4848	protein_coding	386750	5.65676
ENSMUSG00000040147.14	Maob	-0.969243	-4.35292	0.00053797	0.00795457	-0.387804	ENSMUSG00000040147	2789	protein_coding	109731	4.45911
ENSMUSG00000028309.14	Rnf20	0.729059	4.48054	0.000415228	0.00664602	-0.388147	ENSMUSG00000028309	7288	protein_coding	109331	5.84983
ENSMUSG00000032046.15	Abhd12	-0.758967	-4.48315	0.000413041	0.00662516	-0.388392	ENSMUSG00000032046	2823	protein_coding	76192	6.03126
ENSMUSG00000033720.12	Sfxn5	-0.749715	-4.46658	0.000427128	0.00676491	-0.389511	ENSMUSG00000033720	9635	protein_coding	94282	5.80635
ENSMUSG00000084989.3	Crocc2	3.09558	4.22268	0.000701711	0.00958051	-0.391384	ENSMUSG00000084989	7132	protein_coding	381284	0.181785
ENSMUSG00000068747.14	Sort1	-0.659904	-4.54575	0.000363974	0.00602743	-0.391426	ENSMUSG00000068747	7569	protein_coding	20661	6.91428
ENSMUSG00000052428.10	Tmco1	-1.01549	-4.32938	0.000564386	0.00820899	-0.391813	ENSMUSG00000052428	4764	protein_coding	68944	4.22052
ENSMUSG00000026384.13	Ptpn4	0.628465	4.53654	0.000370799	0.00611396	-0.395299	ENSMUSG00000026384	11321	protein_coding	19258	6.72835
ENSMUSG00000075702.9	Selenom	-1.25084	-4.35383	0.000536974	0.00794919	-0.395715	ENSMUSG00000075702	1481	protein_coding	114679	4.53479
ENSMUSG00000065990.12	Aurkaip1	-1.0282	-4.34023	0.000552052	0.00808189	-0.39671	ENSMUSG00000065990	1766	protein_coding	66077	4.37266
ENSMUSG00000050121.8	Opalin	-1.35546	-4.22364	0.000700337	0.00957298	-0.397788	ENSMUSG00000050121	1838	protein_coding	226115	3.1475
ENSMUSG00000024213.13	Nudt3	-1.28225	-4.44585	0.00044545	0.00692664	-0.398986	ENSMUSG00000024213	2985	protein_coding	56409	5.63976
ENSMUSG00000025393.12	Atp5b	-0.438398	-4.72315	0.000254886	0.00461176	-0.399239	ENSMUSG00000025393	4237	protein_coding	11947	9.79993
ENSMUSG00000078591.1	Hs3st4	-0.990973	-4.35409	0.000536689	0.00794919	-0.401518	ENSMUSG00000078591	3189	protein_coding	628779	4.55502
ENSMUSG00000039372.5	March4	0.826691	4.41686	0.000472419	0.00725151	-0.401891	ENSMUSG00000039372	4553	protein_coding	381270	5.10075
ENSMUSG00000024456.16	Diaph1	1.02629	4.35182	0.000539176	0.0079564	-0.402662	ENSMUSG00000024456	6339	protein_coding	13367	4.30759
ENSMUSG00000047547.14	Cltb	-0.824453	-4.47669	0.000418477	0.0066885	-0.405444	ENSMUSG00000047547	4868	protein_coding	74325	6.04621
ENSMUSG00000064215.13	Ifi27	-1.35177	-4.22735	0.000695049	0.00952114	-0.409301	ENSMUSG00000064215	1467	protein_coding	52668	3.23994
ENSMUSG00000026494.12	Kif26b	0.74578	4.46407	0.000429305	0.00677481	-0.411935	ENSMUSG00000026494	14696	protein_coding	269152	5.78919
ENSMUSG00000025089.15	Gfra1	-1.41748	-4.28919	0.000612572	0.00869966	-0.412802	ENSMUSG00000025089	5476	protein_coding	14585	3.92748
ENSMUSG00000022400.8	Rbx1	-0.865372	-4.43506	0.000455303	0.00704169	-0.413165	ENSMUSG00000022400	1655	protein_coding	56438	5.56402
ENSMUSG00000028945.9	Rheb	-0.85888	-4.39963	0.000489236	0.00741437	-0.413443	ENSMUSG00000028945	7721	protein_coding	19744	5.14676
ENSMUSG00000044350.14	Lacc1	2.0146	4.1322	0.00084462	0.0109586	-0.417907	ENSMUSG00000044350	3644	protein_coding	210808	1.46643
ENSMUSG00000062078.14	Qk	-0.501012	-4.65453	0.000292432	0.00511005	-0.418904	ENSMUSG00000062078	9879	protein_coding	19317	8.82147
ENSMUSG00000022974.12	Paxbp1	1.2187	4.30497	0.000593165	0.00852276	-0.41986	ENSMUSG00000022974	5508	protein_coding	67367	3.8708
ENSMUSG00000037426.17	Depdc5	0.785476	4.4452	0.000446036	0.00692697	-0.420789	ENSMUSG00000037426	11774	protein_coding	277854	5.58254
ENSMUSG00000059493.13	Nhs	0.831641	4.38463	0.000504374	0.00758147	-0.423852	ENSMUSG00000059493	8805	protein_coding	195727	4.82302
ENSMUSG00000038658.15	Ric1	0.926796	4.3871	0.000501847	0.00755731	-0.42581	ENSMUSG00000038658	10727	protein_coding	226089	4.86093
ENSMUSG00000082035.1	Rpl17-ps8	-5.64864	-4.25625	0.000655174	0.00913342	-0.427028	ENSMUSG00000082035	621	processed_pseudogene		-0.357207
ENSMUSG00000104546.1	Gm43858	2.58421	4.12852	0.000851021	0.0110099	-0.427492	ENSMUSG00000104546	1778	TEC		0.979926
ENSMUSG00000028639.14	Ybx1	-0.717597	-4.44988	0.000441826	0.00688538	-0.428615	ENSMUSG00000028639	2531	protein_coding	22608	5.83167
ENSMUSG00000025208.8	Mrpl43	-1.15424	-4.26465	0.000644037	0.00901171	-0.429174	ENSMUSG00000025208	1213	protein_coding	94067	3.74016
ENSMUSG00000031537.15	Ikbkb	0.975254	4.31444	0.000581823	0.00840279	-0.430909	ENSMUSG00000031537	19078	protein_coding	16150	4.03584
ENSMUSG00000026728.9	Vim	0.966081	4.33414	0.000558939	0.00814557	-0.439223	ENSMUSG00000026728	4743	protein_coding	22352	4.32235
ENSMUSG00000017119.19	Nbr1	0.662376	4.5064	0.00039407	0.00638468	-0.44386	ENSMUSG00000017119	6871	protein_coding	17966	6.62834
ENSMUSG00000022816.11	Fstl1	-1.04031	-4.3459	0.000545709	0.00801514	-0.446332	ENSMUSG00000022816	4914	protein_coding	14314	4.73544
ENSMUSG00000034384.11	Barhl2	-2.23208	-4.11382	0.000877101	0.0112501	-0.451005	ENSMUSG00000034384	2314	protein_coding	104382	1.74067
ENSMUSG00000034781.5	Gna11	-0.80912	-4.45312	0.000438939	0.00686897	-0.451455	ENSMUSG00000034781	4097	protein_coding	14672	6.03366
ENSMUSG00000037206.14	Islr	-1.5334	-4.1808	0.000764517	0.0102106	-0.45152	ENSMUSG00000037206	2354	protein_coding	26968	2.92639
ENSMUSG00000020601.7	Trib2	-1.07417	-4.31255	0.000584071	0.00842983	-0.453481	ENSMUSG00000020601	4290	protein_coding	217410	4.37557
ENSMUSG00000038011.15	Dnah10	1.69451	4.15097	0.000812719	0.0106679	-0.454754	ENSMUSG00000038011	16086	protein_coding	56087	2.28859
ENSMUSG00000004891.16	Nes	1.41061	4.22524	0.000698045	0.00955093	-0.458065	ENSMUSG00000004891	6416	protein_coding	18008	3.19595
ENSMUSG00000051951.5	Xkr4	0.76722	4.43624	0.000454215	0.0070297	-0.467938	ENSMUSG00000051951	6094	protein_coding	497097	5.78722
ENSMUSG00000073888.12	Ccl27a	-1.05883	-4.30514	0.000592959	0.00852276	-0.47034	ENSMUSG00000073888	2377	protein_coding	20301	4.39094
ENSMUSG00000078440.9	Dohh	-1.2507	-4.22823	0.000693789	0.00952114	-0.471425	ENSMUSG00000078440	3202	protein_coding	102115	3.59071
ENSMUSG00000021127.6	Zfp36l1	-1.23127	-4.2356	0.000683417	0.0094335	-0.47366	ENSMUSG00000021127	2984	protein_coding	12192	3.66579
ENSMUSG00000106475.1	Gm43011	3.41882	4.20297	0.000730593	0.00987245	-0.478756	ENSMUSG00000106475	4433	TEC		-0.100813
ENSMUSG00000036905.8	C1qb	-1.28622	-4.2379	0.000680207	0.00939497	-0.479285	ENSMUSG00000036905	1088	protein_coding	12260	3.74573
ENSMUSG00000047905.10	Gm8566	-1.92958	-4.10048	0.000901452	0.0114752	-0.48166	ENSMUSG00000047905	465	processed_pseudogene		1.82067
ENSMUSG00000029798.11	Herc6	1.87576	4.11684	0.000871673	0.0111997	-0.493536	ENSMUSG00000029798	9292	protein_coding	67138	2.09148
ENSMUSG00000051627.2	Hist1h1e	-1.27439	-4.18777	0.000753685	0.0101055	-0.496917	ENSMUSG00000051627	748	protein_coding	50709	3.26502
ENSMUSG00000027220.2	Syt13	-0.69511	-4.46524	0.00042829	0.00676491	-0.497618	ENSMUSG00000027220	3761	protein_coding	80976	6.50301
ENSMUSG00000079677.1	Fdx1l	-1.41412	-4.2514	0.000661696	0.0092015	-0.498197	ENSMUSG00000079677	782	protein_coding	68165	4.05493
ENSMUSG00000018547.8	Pip4k2b	-0.758627	-4.46833	0.000425618	0.00675459	-0.498583	ENSMUSG00000018547	5204	protein_coding	108083	6.55234
ENSMUSG00000020671.8	Rab10	-0.633182	-4.48709	0.000409767	0.00658667	-0.500349	ENSMUSG00000020671	3511	protein_coding	19325	6.8349
ENSMUSG00000028444.17	Cntfr	-0.997056	-4.3301	0.000563555	0.00820221	-0.505366	ENSMUSG00000028444	2782	protein_coding	12804	4.85327
ENSMUSG00000042682.8	Selenok	-0.849008	-4.34719	0.000544284	0.00800468	-0.511854	ENSMUSG00000042682	1240	protein_coding	80795	5.0846
ENSMUSG00000049932.3	H2afx	-1.43008	-4.16081	0.000796494	0.0105267	-0.512863	ENSMUSG00000049932	1384	protein_coding	15270	3.05143
ENSMUSG00000051504.18	Siglech	1.54339	4.19167	0.00074769	0.0100441	-0.51414	ENSMUSG00000051504	3383	protein_coding	233274	3.1155
ENSMUSG00000021302.9	Ggps1	-0.795981	-4.35455	0.000536187	0.00794802	-0.519686	ENSMUSG00000021302	2367	protein_coding	14593	5.21333
ENSMUSG00000030766.15	Arhgap17	1.27309	4.21401	0.000714267	0.00971611	-0.52423	ENSMUSG00000030766	9759	protein_coding	70497	3.43874
ENSMUSG00000049804.9	Armcx4	0.61001	4.50456	0.000395538	0.00639924	-0.52499	ENSMUSG00000049804	7996	protein_coding	100503043	7.2065
ENSMUSG00000030842.12	Lamtor1	-1.05406	-4.25153	0.000661521	0.0092015	-0.529884	ENSMUSG00000030842	3215	protein_coding	66508	4.1218
ENSMUSG00000035248.8	Zcchc6	0.785313	4.41334	0.000475813	0.00727874	-0.531743	ENSMUSG00000035248	5551	protein_coding	214290	5.8815
ENSMUSG00000021706.14	Zfyve16	1.06591	4.28724	0.000615016	0.00871965	-0.535619	ENSMUSG00000021706	7082	protein_coding	218441	4.30742
ENSMUSG00000035615.12	Frmpd1	1.0771	4.27242	0.0006339	0.00892544	-0.537785	ENSMUSG00000035615	5324	protein_coding	666060	4.1589
ENSMUSG00000024844.14	Banf1	-1.66396	-4.13341	0.000842532	0.0109441	-0.538174	ENSMUSG00000024844	820	protein_coding	23825	2.88761
ENSMUSG00000049556.5	Lingo1	-0.860548	-4.38686	0.000502094	0.00755731	-0.538371	ENSMUSG00000049556	4715	protein_coding	235402	5.74261
ENSMUSG00000034687.8	Fras1	1.55095	4.29261	0.000608314	0.00865784	-0.542265	ENSMUSG00000034687	17709	protein_coding	231470	4.39122
ENSMUSG00000040420.14	Cdh18	-0.856397	-4.32245	0.000572403	0.00830946	-0.542595	ENSMUSG00000040420	4554	protein_coding	320865	4.9863
ENSMUSG00000033595.6	Lgi3	-0.80535	-4.35285	0.000538045	0.00795457	-0.545159	ENSMUSG00000033595	3180	protein_coding	213469	5.34558
ENSMUSG00000047037.5	Nipa1	-0.998547	-4.31469	0.000581526	0.00840279	-0.545217	ENSMUSG00000047037	3183	protein_coding	233280	4.92361
ENSMUSG00000026185.8	Igfbp5	-0.626933	-4.50254	0.000397158	0.00642082	-0.548235	ENSMUSG00000026185	6006	protein_coding	16011	7.41859
ENSMUSG00000059401.13	Mamld1	0.744913	4.3863	0.000502673	0.00756095	-0.550057	ENSMUSG00000059401	4796	protein_coding	333639	5.63571
ENSMUSG00000029402.8	Snrnp35	-1.68456	-4.09545	0.000910828	0.0115509	-0.552552	ENSMUSG00000029402	1347	protein_coding	76167	2.45387
ENSMUSG00000001056.3	Nhp2	-1.64432	-4.08592	0.000928822	0.0117064	-0.554188	ENSMUSG00000001056	1146	protein_coding	52530	2.33998
ENSMUSG00000005125.12	Ndrg1	-0.832289	-4.36611	0.00052373	0.00780973	-0.554279	ENSMUSG00000005125	6593	protein_coding	17988	5.56325
ENSMUSG00000015478.13	Rnf5	-1.44863	-4.16344	0.000792202	0.0104781	-0.555804	ENSMUSG00000015478	1483	protein_coding	54197	3.35368
ENSMUSG00000000416.16	Cttnbp2	0.79045	4.3422	0.000549835	0.00806184	-0.557822	ENSMUSG00000000416	8829	protein_coding	30785	5.10872
ENSMUSG00000075012.4	Fjx1	-1.31631	-4.17323	0.000776479	0.010331	-0.560668	ENSMUSG00000075012	3134	protein_coding	14221	3.47779
ENSMUSG00000021559.13	Dapk1	0.768614	4.38216	0.000506912	0.00759928	-0.561107	ENSMUSG00000021559	5934	protein_coding	69635	5.65918
ENSMUSG00000109784.1	Gm45493	2.54453	4.05499	0.000989825	0.0122824	-0.56293	ENSMUSG00000109784	3948	TEC		0.906335
ENSMUSG00000083411.3	Rpl30-ps10	-5.15922	-4.47759	0.00041772	0.00668114	-0.563275	ENSMUSG00000083411	347	processed_pseudogene		-1.71657
ENSMUSG00000047675.15	Rps8	-0.757889	-4.41197	0.000477135	0.007294	-0.567144	ENSMUSG00000047675	1726	protein_coding	20116	6.24144
ENSMUSG00000041757.16	Plekha6	0.625463	4.4655	0.000428061	0.00676491	-0.568223	ENSMUSG00000041757	12530	protein_coding	240753	6.92512
ENSMUSG00000024054.13	Smchd1	0.771087	4.35118	0.000539884	0.0079564	-0.568441	ENSMUSG00000024054	19319	protein_coding	74355	5.29401
ENSMUSG00000041911.3	Dlx1	-1.11971	-4.18621	0.000756098	0.0101156	-0.571463	ENSMUSG00000041911	5396	protein_coding	13390	3.65624
ENSMUSG00000004356.7	Utp20	0.9489	4.28056	0.000623449	0.00883177	-0.576789	ENSMUSG00000004356	8831	protein_coding	70683	4.4685
ENSMUSG00000044117.12	2900011O08Rik	-0.618301	-4.46715	0.00042664	0.00676491	-0.577889	ENSMUSG00000044117	2395	protein_coding	67254	7.10045
ENSMUSG00000038604.9	Fam65a	0.793374	4.38337	0.000505672	0.00759082	-0.577909	ENSMUSG00000038604	4108	protein_coding	75687	5.78764
ENSMUSG00000003657.9	Calb2	-1.41633	-4.23896	0.000678741	0.00938049	-0.579852	ENSMUSG00000003657	1743	protein_coding	12308	4.2637
ENSMUSG00000097311.7	Gm26871	2.39901	4.04528	0.00100979	0.0124272	-0.580915	ENSMUSG00000097311	5308	processed_transcript		1.48143
ENSMUSG00000034936.2	Arl4d	-5.06141	-4.39957	0.000489298	0.00741437	-0.587092	ENSMUSG00000034936	1382	protein_coding	80981	-1.39087
ENSMUSG00000103039.1	Gm37123	3.6474	4.17682	0.000770789	0.0102735	-0.588052	ENSMUSG00000103039	1171	TEC		-0.410397
ENSMUSG00000020048.13	Hsp90b1	0.497008	4.59931	0.000326745	0.00557103	-0.592298	ENSMUSG00000020048	4032	protein_coding	22027	9.26372
ENSMUSG00000020738.16	Sumo2	-1.1312	-4.20403	0.000729012	0.00985702	-0.592588	ENSMUSG00000020738	1736	protein_coding	170930	3.97024
ENSMUSG00000001211.14	Agpat3	-0.726658	-4.42887	0.000461055	0.00711106	-0.595449	ENSMUSG00000001211	7577	protein_coding	28169	6.66639
ENSMUSG00000035566.6	Pcdh17	0.610535	4.53094	0.00037502	0.00615591	-0.598338	ENSMUSG00000035566	9509	protein_coding	219228	8.19025
ENSMUSG00000053510.12	Nrd1	0.589007	4.47593	0.000419118	0.00669398	-0.602201	ENSMUSG00000053510	7140	protein_coding	230598	7.35052
ENSMUSG00000021024.14	Psma6	-0.705468	-4.37521	0.000514127	0.00769205	-0.602231	ENSMUSG00000021024	1234	protein_coding	26443	5.97985
ENSMUSG00000023064.4	Sncg	-1.24845	-4.14583	0.000821329	0.0107558	-0.608534	ENSMUSG00000023064	852	protein_coding	20618	3.40219
ENSMUSG00000109005.1	Gm45221	2.35323	4.02737	0.00104771	0.012768	-0.60854	ENSMUSG00000109005	2272	TEC		1.03369
ENSMUSG00000072694.7	1500011B03Rik	-0.904139	-4.27684	0.0006282	0.00886184	-0.610037	ENSMUSG00000072694	1746	protein_coding		4.82757
ENSMUSG00000041261.9	Car8	-1.24711	-4.18638	0.000755832	0.0101156	-0.612098	ENSMUSG00000041261	3853	protein_coding	12319	3.89056
ENSMUSG00000053414.7	Hunk	1.0314	4.22761	0.000694669	0.00952114	-0.612391	ENSMUSG00000053414	5009	protein_coding	26559	4.07642
ENSMUSG00000087006.3	Gm13889	-2.28134	-4.02401	0.00105497	0.0128078	-0.613657	ENSMUSG00000087006	1392	protein_coding	620695	1.49087
ENSMUSG00000103937.1	Gm37186	3.54282	4.14653	0.000820155	0.0107467	-0.618597	ENSMUSG00000103937	2861	TEC		-0.324788
ENSMUSG00000045087.8	S1pr5	-1.24601	-4.13074	0.00084716	0.0109852	-0.618876	ENSMUSG00000045087	2500	protein_coding	94226	3.34465
ENSMUSG00000028431.11	Ikbkap	0.722705	4.34816	0.000543208	0.00799408	-0.619132	ENSMUSG00000028431	7399	protein_coding	230233	5.59136
ENSMUSG00000062762.15	Ei24	-0.787792	-4.31561	0.000580441	0.00839362	-0.619511	ENSMUSG00000062762	3459	protein_coding	13663	5.34439
ENSMUSG00000010277.7	2610507B11Rik	0.561574	4.51933	0.000383915	0.00626423	-0.621599	ENSMUSG00000010277	8798	protein_coding	72503	8.1844
ENSMUSG00000027981.14	Rnpc3	1.19523	4.16381	0.000791609	0.0104765	-0.622717	ENSMUSG00000027981	6627	protein_coding	67225	3.42331
ENSMUSG00000027429.16	Sec23b	1.00295	4.26799	0.00063966	0.00898402	-0.624212	ENSMUSG00000027429	6302	protein_coding	27054	4.59647
ENSMUSG00000022231.9	Sema5a	0.581281	4.4606	0.000432338	0.00681311	-0.624282	ENSMUSG00000022231	10809	protein_coding	20356	7.28192
ENSMUSG00000053137.6	Mapk11	1.25229	4.13854	0.000833714	0.0108706	-0.624652	ENSMUSG00000053137	2440	protein_coding	19094	3.1916
ENSMUSG00000033061.15	Resp18	0.586744	4.44637	0.000444976	0.00692487	-0.627922	ENSMUSG00000033061	1032	protein_coding	19711	7.0921
ENSMUSG00000109559.1	Gm34280	5.70138	4.63954	0.000301363	0.0052271	-0.627962	ENSMUSG00000109559	2114	antisense		-2.08408
ENSMUSG00000025255.18	Zfhx4	0.600017	4.44328	0.000447776	0.00694919	-0.632347	ENSMUSG00000025255	15737	protein_coding	80892	7.06907
ENSMUSG00000109652.1	Gm45555	2.3929	4.01374	0.00107752	0.0129834	-0.635956	ENSMUSG00000109652	2602	TEC		0.931495
ENSMUSG00000033633.13	Clec18a	4.28341	4.30531	0.000592752	0.00852276	-0.636224	ENSMUSG00000033633	3650	protein_coding	353287	-1.12438
ENSMUSG00000078681.10	Tm2d3	-1.11692	-4.15167	0.000811561	0.0106589	-0.636992	ENSMUSG00000078681	1489	protein_coding	68634	3.63963
ENSMUSG00000031342.17	Gpm6b	-0.539671	-4.49445	0.000403708	0.00650798	-0.637244	ENSMUSG00000031342	5600	protein_coding	14758	7.96252
ENSMUSG00000028832.11	Stmn1	-0.579786	-4.48826	0.000408791	0.00658048	-0.638295	ENSMUSG00000028832	1922	protein_coding	16765	7.87821
ENSMUSG00000103291.1	Gm38235	2.64216	4.00898	0.00108814	0.0130623	-0.64089	ENSMUSG00000103291	4952	TEC		1.16274
ENSMUSG00000047379.6	B4gat1	-0.888095	-4.30145	0.00059744	0.00857737	-0.64099	ENSMUSG00000047379	2035	protein_coding	108902	5.28958
ENSMUSG00000049184.6	Purg	0.969136	4.21735	0.000709412	0.00965591	-0.643623	ENSMUSG00000049184	1975	protein_coding	75029	4.13253
ENSMUSG00000051111.15	Sv2c	-0.70344	-4.42757	0.000462264	0.00711995	-0.649531	ENSMUSG00000051111	9303	protein_coding	75209	7.04026
ENSMUSG00000030616.15	Sytl2	0.963167	4.29165	0.000609506	0.00866888	-0.654206	ENSMUSG00000030616	13941	protein_coding	83671	5.04685
ENSMUSG00000053199.13	Arhgap20	0.640696	4.40861	0.000480396	0.00731896	-0.655923	ENSMUSG00000053199	12685	protein_coding	244867	6.7163
ENSMUSG00000026932.14	Nacc2	-0.750976	-4.40935	0.000479677	0.00731297	-0.65795	ENSMUSG00000026932	7815	protein_coding	67991	6.8245
ENSMUSG00000041977.18	Arhgef11	0.617804	4.40001	0.000488863	0.00741437	-0.658507	ENSMUSG00000041977	7951	protein_coding	213498	6.61061
ENSMUSG00000037348.15	Paqr7	-0.980558	-4.2666	0.000641471	0.0089926	-0.662662	ENSMUSG00000037348	4259	protein_coding	71904	5.0101
ENSMUSG00000107932.1	Gm44432	3.33066	4.03351	0.00103455	0.012635	-0.664465	ENSMUSG00000107932	938	TEC		0.369769
ENSMUSG00000026395.16	Ptprc	1.86383	4.0722	0.000955393	0.0120076	-0.665751	ENSMUSG00000026395	18313	protein_coding	19264	2.62062
ENSMUSG00000041559.7	Fmod	-1.41225	-4.15601	0.000804365	0.0105967	-0.666095	ENSMUSG00000041559	3306	protein_coding	14264	3.84118
ENSMUSG00000108737.1	BC060293	6.72468	4.83353	0.000204547	0.00389871	-0.668127	ENSMUSG00000108737	1104	TEC		-2.9044
ENSMUSG00000061718.12	Ppp1r1b	-1.44641	-4.06512	0.000969402	0.0120995	-0.671589	ENSMUSG00000061718	2928	protein_coding	19049	2.87458
ENSMUSG00000021366.7	Hivep1	0.590474	4.43085	0.000459205	0.00709127	-0.672063	ENSMUSG00000021366	8753	protein_coding	110521	7.17587
ENSMUSG00000025781.14	Atp5c1	-0.67081	-4.39715	0.000491709	0.00743176	-0.675319	ENSMUSG00000025781	1908	protein_coding	11949	6.77272
ENSMUSG00000109812.1	Gm45640	1.29293	4.13778	0.000835015	0.0108716	-0.676065	ENSMUSG00000109812	1896	TEC		3.44787
ENSMUSG00000109498.1	Gm45222	3.15162	3.99589	0.00111787	0.013355	-0.679605	ENSMUSG00000109498	4307	TEC		0.801883
ENSMUSG00000022339.8	Ebag9	-0.900999	-4.2455	0.000669725	0.00928444	-0.682446	ENSMUSG00000022339	1561	protein_coding	55960	4.89591
ENSMUSG00000090122.3	Kcne1l	-1.70893	-4.0202	0.00106327	0.0128604	-0.682928	ENSMUSG00000090122	1543	protein_coding	66240	2.37718
ENSMUSG00000047414.6	Flrt2	-0.776954	-4.29272	0.000608171	0.00865784	-0.683999	ENSMUSG00000047414	7721	protein_coding	399558	5.43213
ENSMUSG00000103216.1	Gm37248	4.66098	4.1913	0.000748253	0.0100447	-0.684152	ENSMUSG00000103216	3174	TEC		-0.83183
ENSMUSG00000038143.16	Stox2	0.575852	4.4893	0.000407933	0.00657138	-0.685704	ENSMUSG00000038143	18735	protein_coding	71069	8.20323
ENSMUSG00000087412.4	Gm15501	-5.35507	-4.00909	0.00108789	0.0130623	-0.686037	ENSMUSG00000087412	849	transcribed_processed_pseudogene		0.684348
ENSMUSG00000045731.5	Pnoc	-1.90074	-3.99212	0.00112658	0.0134373	-0.687052	ENSMUSG00000045731	2157	protein_coding	18155	1.84927
ENSMUSG00000027377.2	Mall	-6.44263	-4.67027	0.000283348	0.00498912	-0.688581	ENSMUSG00000027377	2006	protein_coding	228576	-2.98102
ENSMUSG00000043284.12	Tmem11	-1.35491	-4.08706	0.000926665	0.0116923	-0.69634	ENSMUSG00000043284	1745	protein_coding	216821	3.24689
ENSMUSG00000031840.12	Rab3a	-0.968376	-4.38998	0.000498928	0.00752476	-0.697943	ENSMUSG00000031840	2226	protein_coding	19339	6.83614
ENSMUSG00000021486.6	Prelid1	-0.882873	-4.26669	0.00064136	0.0089926	-0.699262	ENSMUSG00000021486	1088	protein_coding	66494	5.22079
ENSMUSG00000045216.7	Hs6st1	-0.983475	-4.17621	0.000771742	0.0102801	-0.700584	ENSMUSG00000045216	5542	protein_coding	50785	4.20535
ENSMUSG00000029815.12	Malsu1	-1.20505	-4.11728	0.000870898	0.0111961	-0.702391	ENSMUSG00000029815	3777	protein_coding	75593	3.63667
ENSMUSG00000004609.11	Cd33	1.22311	4.13823	0.000834242	0.0108706	-0.704915	ENSMUSG00000004609	7771	protein_coding	12489	3.58897
ENSMUSG00000020064.8	Herc4	1.05522	4.14495	0.000822826	0.0107691	-0.707052	ENSMUSG00000020064	4019	protein_coding	67345	3.70115
ENSMUSG00000026618.11	Iars2	0.839952	4.25378	0.000658488	0.00917392	-0.711229	ENSMUSG00000026618	8885	protein_coding	381314	4.9479
ENSMUSG00000085095.2	Gm15635	3.54656	4.01602	0.00107248	0.0129504	-0.71134	ENSMUSG00000085095	2870	antisense		0.290162
ENSMUSG00000023977.14	Ubr2	0.783879	4.35173	0.000539273	0.0079564	-0.711835	ENSMUSG00000023977	7747	protein_coding	224826	6.26605
ENSMUSG00000079481.11	Nhsl2	0.642285	4.41101	0.000478061	0.00730287	-0.713779	ENSMUSG00000079481	16952	protein_coding	100042480	7.184
ENSMUSG00000034602.13	Mon2	0.653418	4.34177	0.000550323	0.00806184	-0.715082	ENSMUSG00000034602	9303	protein_coding	67074	6.14813
ENSMUSG00000019173.11	Rab5c	-0.910238	-4.24409	0.000671661	0.00930552	-0.717275	ENSMUSG00000019173	2194	protein_coding	19345	5.07039
ENSMUSG00000033152.13	Podxl2	-1.25403	-4.24551	0.00066972	0.00928444	-0.717885	ENSMUSG00000033152	5749	protein_coding	319655	5.10326
ENSMUSG00000033257.14	Ttll4	1.08502	4.15595	0.000804466	0.0105967	-0.720118	ENSMUSG00000033257	11527	protein_coding	67534	3.86976
ENSMUSG00000016933.17	Plcg1	0.740562	4.28036	0.00062371	0.00883177	-0.721076	ENSMUSG00000016933	7857	protein_coding	18803	5.34728
ENSMUSG00000035686.8	Thrsp	-1.44536	-4.04952	0.00100102	0.012353	-0.721743	ENSMUSG00000035686	2189	protein_coding	21835	3.01739
ENSMUSG00000010607.8	Pigyl	-1.38422	-4.05353	0.000992797	0.0122989	-0.727072	ENSMUSG00000010607	777	protein_coding	66268	3.08036
ENSMUSG00000081534.2	Slc48a1	-0.857792	-4.23006	0.000691204	0.00952114	-0.730332	ENSMUSG00000081534	2690	protein_coding	67739	4.96369
ENSMUSG00000027893.14	Ahcyl1	-0.528921	-4.45942	0.000433373	0.00681508	-0.730354	ENSMUSG00000027893	6690	protein_coding	229709	8.12636
ENSMUSG00000029672.16	Fam3c	-0.871095	-4.26354	0.000645496	0.0090265	-0.730435	ENSMUSG00000029672	3713	protein_coding	27999	5.36073
ENSMUSG00000026032.8	Ndufb3	-1.0213	-4.15305	0.000809258	0.0106349	-0.733298	ENSMUSG00000026032	763	protein_coding	66495	4.13595
ENSMUSG00000039456.9	Morc3	0.99175	4.17835	0.000768363	0.0102473	-0.73453	ENSMUSG00000039456	5331	protein_coding	338467	4.1863
ENSMUSG00000038034.15	Igsf8	-0.901793	-4.29823	0.000601379	0.0086079	-0.736858	ENSMUSG00000038034	5217	protein_coding	140559	5.83603
ENSMUSG00000039809.10	Gabbr2	-0.638405	-4.40715	0.000481824	0.00733573	-0.743841	ENSMUSG00000039809	6686	protein_coding	242425	7.41889
ENSMUSG00000068706.2	Gm10250	-1.54523	-3.98966	0.00113232	0.0134492	-0.745309	ENSMUSG00000068706	571	protein_coding		2.36887
ENSMUSG00000026411.17	Tmem9	-0.814606	-4.26964	0.000637499	0.00895928	-0.748072	ENSMUSG00000026411	2726	protein_coding	66241	5.54105
ENSMUSG00000002812.4	Flii	0.829473	4.31203	0.000584688	0.00843331	-0.748154	ENSMUSG00000002812	5039	protein_coding	14248	5.94897
ENSMUSG00000036256.13	Igfbp7	-1.37057	-4.02151	0.00106041	0.0128461	-0.748402	ENSMUSG00000036256	1209	protein_coding	29817	2.81706
ENSMUSG00000052229.5	Gpr17	-0.921275	-4.23499	0.000684266	0.00943943	-0.751408	ENSMUSG00000052229	5195	protein_coding	574402	5.16527
ENSMUSG00000052748.14	Swt1	1.24637	4.11644	0.000872392	0.0112025	-0.75314	ENSMUSG00000052748	12865	protein_coding	66875	3.6158
ENSMUSG00000017188.3	Coa3	-1.31175	-4.06776	0.000964167	0.0120908	-0.75663	ENSMUSG00000017188	886	protein_coding	52469	3.39922
ENSMUSG00000072692.7	Rpl37rt	-2.02933	-3.94832	0.00123307	0.0142321	-0.75777	ENSMUSG00000072692	752	transcribed_processed_pseudogene		1.61005
ENSMUSG00000022132.15	Cldn10	-1.24799	-4.06538	0.00096888	0.0120995	-0.758963	ENSMUSG00000022132	2591	protein_coding	58187	3.40236
ENSMUSG00000030579.10	Tyrobp	-1.89559	-3.97711	0.00116199	0.0137	-0.76039	ENSMUSG00000030579	667	protein_coding	22177	2.30948
ENSMUSG00000021140.8	Pcnx	0.551958	4.39709	0.000491769	0.00743176	-0.762746	ENSMUSG00000021140	12139	protein_coding	54604	7.33925
ENSMUSG00000030218.2	Mgp	-1.4742	-4.05816	0.000983376	0.0122248	-0.766284	ENSMUSG00000030218	1187	protein_coding	17313	3.34457
ENSMUSG00000026556.15	Vangl2	-0.805724	-4.25796	0.000652896	0.00911297	-0.768149	ENSMUSG00000026556	6990	protein_coding	93840	5.50736
ENSMUSG00000030002.15	Dusp11	0.951775	4.25985	0.000650377	0.00908344	-0.773287	ENSMUSG00000030002	8754	protein_coding	72102	5.38148
ENSMUSG00000021972.14	Hmbox1	0.632036	4.33475	0.00055824	0.00814067	-0.775164	ENSMUSG00000021972	9681	protein_coding	219150	6.4764
ENSMUSG00000026112.7	Coa5	-0.652329	-4.33523	0.000557694	0.00813798	-0.78035	ENSMUSG00000026112	5220	protein_coding	76178	6.60918
ENSMUSG00000071550.13	Cfap44	1.18468	4.09266	0.000916063	0.011602	-0.782215	ENSMUSG00000071550	8493	protein_coding	212517	3.5132
ENSMUSG00000046186.8	Cd109	2.07588	3.93911	0.00125673	0.0144334	-0.784728	ENSMUSG00000046186	6900	protein_coding	235505	1.58195
ENSMUSG00000028863.13	Meaf6	-0.62916	-4.32322	0.00057151	0.00830185	-0.787697	ENSMUSG00000028863	5211	protein_coding	70088	6.48863
ENSMUSG00000032479.15	Map4	-0.486737	-4.46991	0.000424258	0.00674554	-0.789962	ENSMUSG00000032479	15143	protein_coding	17758	8.75605
ENSMUSG00000020994.4	Pnn	0.63279	4.32355	0.000571126	0.00830165	-0.79013	ENSMUSG00000020994	3469	protein_coding	18949	6.40992
ENSMUSG00000055302.5	Mrfap1	-0.514891	-4.43277	0.00045742	0.00706957	-0.791161	ENSMUSG00000055302	1648	protein_coding	67568	8.17186
ENSMUSG00000047534.16	Mis18bp1	2.43288	3.92801	0.00128584	0.0146528	-0.792627	ENSMUSG00000047534	7990	protein_coding	217653	0.957679
ENSMUSG00000025374.13	Nabp2	-1.02196	-4.1532	0.000809015	0.0106349	-0.793395	ENSMUSG00000025374	2507	protein_coding	69917	4.48209
ENSMUSG00000032171.6	Pin1	-1.16259	-4.05719	0.000985338	0.0122334	-0.796533	ENSMUSG00000032171	3808	protein_coding	23988	3.45613
ENSMUSG00000034022.7	Cpsf1	1.03113	4.18659	0.000755507	0.0101156	-0.799737	ENSMUSG00000034022	4515	protein_coding	94230	4.658
ENSMUSG00000052273.3	Dnah3	2.86552	3.9566	0.00121218	0.0140703	-0.800456	ENSMUSG00000052273	14137	protein_coding	381917	0.233046
ENSMUSG00000071074.9	Yipf3	-0.960112	-4.16575	0.000788471	0.0104596	-0.803704	ENSMUSG00000071074	2693	protein_coding	28064	4.64175
ENSMUSG00000045215.16	Asxl3	0.881235	4.16513	0.000789466	0.0104666	-0.80517	ENSMUSG00000045215	15533	protein_coding	211961	4.44777
ENSMUSG00000010914.10	Pdhx	-0.919656	-4.143	0.00082612	0.0108059	-0.806519	ENSMUSG00000010914	3930	protein_coding	27402	4.4105
ENSMUSG00000018102.4	Hist1h2bc	-1.2299	-4.033	0.00103562	0.0126413	-0.806806	ENSMUSG00000018102	736	protein_coding	68024	3.28108
ENSMUSG00000038552.14	Fndc4	-1.32148	-4.01455	0.00107573	0.0129688	-0.80684	ENSMUSG00000038552	3039	protein_coding	64339	3.05831
ENSMUSG00000049751.6	Rpl36al	-0.720384	-4.26541	0.000643039	0.00900896	-0.808398	ENSMUSG00000049751	1353	protein_coding	66483	5.8528
ENSMUSG00000069495.12	Epc2	0.671436	4.27258	0.000633692	0.00892544	-0.810745	ENSMUSG00000069495	4697	protein_coding	227867	5.83229
ENSMUSG00000038805.10	Six3	-1.07528	-4.09707	0.000907802	0.011519	-0.812583	ENSMUSG00000038805	5446	protein_coding	20473	3.95369
ENSMUSG00000032280.16	Tle3	0.965057	4.14861	0.000816672	0.0107104	-0.813639	ENSMUSG00000032280	11653	protein_coding	21887	4.2918
ENSMUSG00000066621.12	Tecpr1	0.73035	4.24134	0.000675446	0.00934644	-0.814301	ENSMUSG00000066621	12772	protein_coding	70381	5.43648
ENSMUSG00000082596.1	Gm14227	6.43065	4.67143	0.00028269	0.00498243	-0.821944	ENSMUSG00000082596	629	processed_pseudogene		-2.89034
ENSMUSG00000029076.14	Sdf4	-0.525899	-4.42523	0.00046447	0.00714413	-0.822973	ENSMUSG00000029076	6115	protein_coding	20318	8.29836
ENSMUSG00000025931.15	Paqr8	-0.753884	-4.36195	0.000528184	0.0078501	-0.829306	ENSMUSG00000025931	5488	protein_coding	74229	7.36721
ENSMUSG00000047793.13	Sned1	0.90787	4.13414	0.000841262	0.010934	-0.832179	ENSMUSG00000047793	9491	protein_coding	208777	4.23447
ENSMUSG00000071644.10	Eef1g	-0.619549	-4.39763	0.000491232	0.00743176	-0.837556	ENSMUSG00000071644	2600	protein_coding	67160	7.98029
ENSMUSG00000053470.13	Kdm3a	0.87279	4.16883	0.000783499	0.0104116	-0.838	ENSMUSG00000053470	8225	protein_coding	104263	4.66629
ENSMUSG00000060962.12	Dmkn	2.46534	3.90337	0.00135296	0.0151866	-0.839345	ENSMUSG00000060962	2192	protein_coding	73712	0.862754
ENSMUSG00000026014.15	Raph1	0.640781	4.29861	0.000600911	0.0086079	-0.839384	ENSMUSG00000026014	20498	protein_coding	77300	6.40142
ENSMUSG00000038759.15	Nup205	0.928186	4.12855	0.00085097	0.0110099	-0.844034	ENSMUSG00000038759	9306	protein_coding	70699	4.24244
ENSMUSG00000081894.1	Gm14212	4.97672	4.21031	0.000719701	0.00978199	-0.844435	ENSMUSG00000081894	826	processed_pseudogene		-1.29484
ENSMUSG00000037514.17	Pank2	-0.965547	-4.10178	0.000899054	0.0114663	-0.849328	ENSMUSG00000037514	4912	protein_coding	74450	4.18852
ENSMUSG00000034898.15	Filip1	1.23531	4.01485	0.00107507	0.0129678	-0.851102	ENSMUSG00000034898	4888	protein_coding	70598	3.0673
ENSMUSG00000000600.15	Krit1	0.83492	4.19888	0.000736728	0.00993146	-0.851588	ENSMUSG00000000600	21853	protein_coding	79264	5.10699
ENSMUSG00000058173.11	Smco4	-2.15239	-3.91682	0.0013159	0.0148672	-0.85475	ENSMUSG00000058173	988	protein_coding	170748	2.09088
ENSMUSG00000013622.15	Atraid	-0.850699	-4.16033	0.000797276	0.0105267	-0.85689	ENSMUSG00000013622	2082	protein_coding	381629	4.88715
ENSMUSG00000021686.4	Ap3b1	0.715737	4.24027	0.000676919	0.00936106	-0.864506	ENSMUSG00000021686	4020	protein_coding	11774	5.74997
ENSMUSG00000026153.15	Fam135a	0.811153	4.18149	0.000763447	0.0102059	-0.864957	ENSMUSG00000026153	7773	protein_coding	68187	4.9816
ENSMUSG00000104391.1	Gm37960	3.36992	3.93187	0.00127564	0.0145809	-0.865914	ENSMUSG00000104391	1897	TEC		0.177238
ENSMUSG00000103000.1	Gm37900	5.4022	4.168	0.000784835	0.0104175	-0.868413	ENSMUSG00000103000	3805	TEC		-1.41669
ENSMUSG00000062444.14	Ap3b2	0.700504	4.24893	0.000665054	0.00923677	-0.869044	ENSMUSG00000062444	6293	protein_coding	11775	5.9029
ENSMUSG00000041890.17	Git2	0.840863	4.17187	0.000778634	0.0103535	-0.874791	ENSMUSG00000041890	17362	protein_coding	26431	4.91725
ENSMUSG00000030283.7	St8sia1	-0.613814	-4.28993	0.000611639	0.00869371	-0.876563	ENSMUSG00000030283	9341	protein_coding	20449	6.62805
ENSMUSG00000022551.7	Cyc1	-0.666185	-4.26495	0.000643641	0.00901171	-0.87765	ENSMUSG00000022551	1194	protein_coding	66445	6.29483
ENSMUSG00000004263.15	Atn1	-2.15	-3.884	0.00140819	0.0156503	-0.878257	ENSMUSG00000004263	4600	protein_coding	13498	1.58882
ENSMUSG00000075028.11	Prdm11	0.793707	4.19835	0.000737538	0.00993642	-0.878657	ENSMUSG00000075028	17044	protein_coding	100042784	5.28053
ENSMUSG00000051243.13	Islr2	-1.62447	-3.92529	0.00129309	0.0147145	-0.880631	ENSMUSG00000051243	4933	protein_coding	320563	2.4178
ENSMUSG00000031503.13	Col4a2	1.27353	4.04247	0.00101565	0.0124788	-0.880728	ENSMUSG00000031503	6619	protein_coding	12827	3.51092
ENSMUSG00000033083.16	Tbc1d4	1.35234	3.97619	0.0011642	0.0137126	-0.880977	ENSMUSG00000033083	7676	protein_coding	210789	2.78981
ENSMUSG00000042380.8	Smim12	-1.52711	-3.92719	0.00128801	0.0146702	-0.881403	ENSMUSG00000042380	1022	protein_coding	80284	2.4643
ENSMUSG00000005705.10	Agrp	-1.91299	-3.90462	0.00134945	0.0151549	-0.881789	ENSMUSG00000005705	1013	protein_coding	11604	2.214
ENSMUSG00000015968.16	Cacna1d	0.877998	4.15902	0.000799427	0.0105489	-0.882918	ENSMUSG00000015968	9242	protein_coding	12289	4.80544
ENSMUSG00000002297.15	Dbf4	4.08875	4.07264	0.000954532	0.0120035	-0.882995	ENSMUSG00000002297	8728	protein_coding	27214	-0.634746
ENSMUSG00000020003.15	Pex7	-1.03121	-4.05224	0.000995429	0.0123043	-0.883801	ENSMUSG00000020003	2351	protein_coding	18634	3.86671
ENSMUSG00000041112.15	Elmo1	-0.742808	-4.25626	0.000655158	0.00913342	-0.885232	ENSMUSG00000041112	10113	protein_coding	140580	6.23704
ENSMUSG00000058454.15	Dhcr7	-1.1073	-4.11143	0.000881411	0.011299	-0.886002	ENSMUSG00000058454	5817	protein_coding	13360	4.53002
ENSMUSG00000023067.13	Cdkn1a	-1.7253	-3.97745	0.00116118	0.0136976	-0.886857	ENSMUSG00000023067	2223	protein_coding	12575	3.18085
ENSMUSG00000022283.14	Pabpc1	-0.586852	-4.30806	0.000589443	0.00848578	-0.887881	ENSMUSG00000022283	5768	protein_coding	18458	6.97409
ENSMUSG00000105890.1	Gm42780	5.91122	4.41406	0.000475115	0.00727301	-0.888323	ENSMUSG00000105890	734	TEC		-2.29299
ENSMUSG00000096991.1	Gm26789	2.24808	3.87554	0.00143301	0.0158634	-0.890846	ENSMUSG00000096991	2502	lincRNA		1.3449
ENSMUSG00000026924.17	Sec16a	0.743986	4.27021	0.000636764	0.00895668	-0.890927	ENSMUSG00000026924	9189	protein_coding	227648	6.35085
ENSMUSG00000038257.9	Glra3	-0.943645	-4.09805	0.00090596	0.0115021	-0.89229	ENSMUSG00000038257	9208	protein_coding	110304	4.38105
ENSMUSG00000027858.13	Tspan2	-0.587695	-4.29822	0.000601389	0.0086079	-0.894602	ENSMUSG00000027858	4755	protein_coding	70747	6.87938
ENSMUSG00000017404.12	Rpl19	-0.664959	-4.24227	0.000674165	0.00933446	-0.895929	ENSMUSG00000017404	1022	protein_coding	19921	6.10197
ENSMUSG00000002107.18	Celf2	-0.560875	-4.32074	0.000574405	0.00832607	-0.896169	ENSMUSG00000002107	25884	protein_coding	14007	7.22467
ENSMUSG00000042613.9	Pbxip1	-0.836826	-4.18069	0.000764703	0.0102106	-0.897733	ENSMUSG00000042613	4674	protein_coding	229534	5.34631
ENSMUSG00000022762.17	Ncam2	-0.585111	-4.29258	0.000608345	0.00865784	-0.89794	ENSMUSG00000022762	6162	protein_coding	17968	6.8176
ENSMUSG00000024621.15	Csf1r	-0.778472	-4.16039	0.000797176	0.0105267	-0.89985	ENSMUSG00000024621	4885	protein_coding	12978	5.11207
ENSMUSG00000019659.8	Ccdc12	-1.28104	-3.97562	0.00116557	0.0137126	-0.901652	ENSMUSG00000019659	2694	protein_coding	72654	3.1643
ENSMUSG00000022956.10	Atp5o	-0.768022	-4.20962	0.00072071	0.00978199	-0.903108	ENSMUSG00000022956	2259	protein_coding	28080	5.73856
ENSMUSG00000070436.12	Serpinh1	-1.73071	-3.90694	0.00134301	0.0151051	-0.90478	ENSMUSG00000070436	2443	protein_coding	12406	2.32733
ENSMUSG00000021423.5	Ly86	-1.86249	-3.87574	0.00143244	0.0158634	-0.905959	ENSMUSG00000021423	997	protein_coding	17084	1.81533
ENSMUSG00000030352.14	Tspan9	-1.16182	-4.05296	0.000993947	0.0123043	-0.908468	ENSMUSG00000030352	4975	protein_coding	109246	3.99756
ENSMUSG00000015806.12	Qdpr	-0.683989	-4.22507	0.000698299	0.00955093	-0.908561	ENSMUSG00000015806	1788	protein_coding	110391	5.96296
ENSMUSG00000060036.13	Rpl3	-0.527976	-4.36488	0.000525044	0.00781377	-0.910664	ENSMUSG00000060036	3119	protein_coding	27367	8.01689
ENSMUSG00000031174.17	Rpgr	1.06935	4.02085	0.00106186	0.0128567	-0.912114	ENSMUSG00000031174	7247	protein_coding	19893	3.43946
ENSMUSG00000036218.15	Pdzrn4	1.05055	4.03761	0.00102585	0.0125561	-0.917114	ENSMUSG00000036218	4179	protein_coding	239618	3.65472
ENSMUSG00000020100.15	Slc29a3	-0.839921	-4.12674	0.000854144	0.0110249	-0.91904	ENSMUSG00000020100	5834	protein_coding	71279	4.84407
ENSMUSG00000054619.6	Mettl7a1	-0.972296	-4.07986	0.000940462	0.0118332	-0.921277	ENSMUSG00000054619	1883	protein_coding	70152	4.362
ENSMUSG00000028494.12	Plin2	1.39586	3.95256	0.00122233	0.0141589	-0.92801	ENSMUSG00000028494	3512	protein_coding	11520	2.80471
ENSMUSG00000030612.6	Mrpl46	-1.36067	-3.94179	0.00124979	0.0143806	-0.928878	ENSMUSG00000030612	1415	protein_coding	67308	2.98116
ENSMUSG00000069072.9	Slc7a14	-0.579278	-4.29374	0.000606907	0.0086564	-0.931284	ENSMUSG00000069072	9829	protein_coding	241919	7.07292
ENSMUSG00000044600.14	Smim7	-0.835543	-4.13883	0.000833215	0.0108706	-0.931634	ENSMUSG00000044600	3266	protein_coding	66818	5.0504
ENSMUSG00000028936.15	Rpl22	-0.970235	-4.09064	0.00091987	0.0116262	-0.933828	ENSMUSG00000028936	2911	protein_coding	19934	4.52027
ENSMUSG00000024974.10	Smc3	0.609522	4.29736	0.000602447	0.00861208	-0.933912	ENSMUSG00000024974	5541	protein_coding	13006	7.07733
ENSMUSG00000026617.16	Bpnt1	-0.767873	-4.15389	0.000807871	0.0106291	-0.937494	ENSMUSG00000026617	2308	protein_coding	23827	5.25251
ENSMUSG00000064369.1	mt-Te	-2.14227	-3.84811	0.00151663	0.0165929	-0.937976	ENSMUSG00000064369	69	Mt_tRNA		1.40169
ENSMUSG00000021508.10	Cxcl14	-1.86152	-3.88032	0.00141893	0.0157541	-0.94072	ENSMUSG00000021508	1823	protein_coding	57266	2.20734
ENSMUSG00000060924.15	Csmd1	1.05091	4.20075	0.000733918	0.00989952	-0.941721	ENSMUSG00000060924	19030	protein_coding	94109	5.6955
ENSMUSG00000004897.16	Hdgf	-0.699726	-4.20132	0.000733069	0.00989401	-0.94296	ENSMUSG00000004897	2873	protein_coding	15191	5.86384
ENSMUSG00000004264.17	Phb2	-0.961688	-4.04717	0.00100586	0.0124059	-0.948654	ENSMUSG00000004264	3718	protein_coding	12034	4.14657
ENSMUSG00000048004.14	Tmem196	-0.90905	-4.09116	0.000918879	0.0116262	-0.948723	ENSMUSG00000048004	1864	protein_coding	217951	4.60515
ENSMUSG00000029614.13	Rpl6	-0.601573	-4.27009	0.000636916	0.00895668	-0.949295	ENSMUSG00000029614	3140	protein_coding	19988	6.85763
ENSMUSG00000030707.15	Coro1a	-1.42355	-3.93297	0.00127276	0.014574	-0.949561	ENSMUSG00000030707	2783	protein_coding	12721	2.962
ENSMUSG00000017692.8	Rhbdl3	-0.952634	-4.04651	0.00100724	0.0124094	-0.949669	ENSMUSG00000017692	4734	protein_coding	246104	4.14106
ENSMUSG00000040759.8	Cmtm5	-1.27261	-4.00158	0.00110484	0.0132205	-0.955476	ENSMUSG00000040759	869	protein_coding	67272	3.80241
ENSMUSG00000067719.5	Gm10221	-2.02139	-3.84018	0.0015417	0.0167884	-0.956407	ENSMUSG00000067719	309	processed_pseudogene		1.51709
ENSMUSG00000003974.6	Grm3	0.851927	4.18612	0.000756238	0.0101156	-0.956521	ENSMUSG00000003974	3049	protein_coding	108069	5.60511
ENSMUSG00000002748.7	Baz1b	0.592934	4.27845	0.000626141	0.00884646	-0.957093	ENSMUSG00000002748	13667	protein_coding	22385	6.95957
ENSMUSG00000012428.9	Steap4	3.67814	3.97167	0.0011751	0.0137536	-0.957687	ENSMUSG00000012428	3155	protein_coding	117167	-0.436366
ENSMUSG00000038967.13	Pdk2	-0.654163	-4.22816	0.000693894	0.00952114	-0.959384	ENSMUSG00000038967	3163	protein_coding	18604	6.32618
ENSMUSG00000027011.14	Ube2e3	-0.805955	-4.12057	0.000865019	0.0111333	-0.960835	ENSMUSG00000027011	4390	protein_coding	22193	5.00129
ENSMUSG00000046573.6	Lyrm4	-0.910079	-4.06832	0.000963047	0.0120835	-0.960859	ENSMUSG00000046573	1515	protein_coding	380840	4.4469
ENSMUSG00000027808.8	Serp1	-0.889701	-4.06209	0.000975472	0.012147	-0.961583	ENSMUSG00000027808	4611	protein_coding	28146	4.36158
ENSMUSG00000019210.10	Atp6v1e1	-0.867761	-4.18029	0.000765328	0.0102129	-0.962839	ENSMUSG00000019210	4110	protein_coding	11973	5.73069
ENSMUSG00000070337.4	Gpr179	1.09854	3.98873	0.00113449	0.0134605	-0.963769	ENSMUSG00000070337	9542	protein_coding	217143	3.37411
ENSMUSG00000014905.3	Dnajb9	0.768216	4.13919	0.000832592	0.0108706	-0.966736	ENSMUSG00000014905	1865	protein_coding	27362	5.0816
ENSMUSG00000055945.7	Prr18	-0.991361	-4.10002	0.000902312	0.0114752	-0.967168	ENSMUSG00000055945	3552	protein_coding	320111	4.80498
ENSMUSG00000040865.15	Ino80d	0.638096	4.22832	0.000693661	0.00952114	-0.967397	ENSMUSG00000040865	17713	protein_coding	227195	6.28405
ENSMUSG00000038916.6	Soga3	0.708465	4.20446	0.000728369	0.00985425	-0.968848	ENSMUSG00000038916	3948	protein_coding	67412	5.95325
ENSMUSG00000020143.15	Dock2	1.5762	3.89698	0.00137092	0.015327	-0.968897	ENSMUSG00000020143	11425	protein_coding	94176	2.39977
ENSMUSG00000032558.18	Nphp3	1.26157	3.9322	0.00127478	0.0145786	-0.970389	ENSMUSG00000032558	6639	protein_coding	74025	2.80368
ENSMUSG00000028364.15	Tnc	1.24751	3.93917	0.00125657	0.0144334	-0.973015	ENSMUSG00000028364	7772	protein_coding	21923	2.90109
ENSMUSG00000025204.10	Ndufb8	-1.02442	-4.06726	0.000965159	0.0120965	-0.973561	ENSMUSG00000025204	3146	protein_coding	67264	4.51334
ENSMUSG00000042712.10	Tceal9	-0.973028	-4.03556	0.00103018	0.0126004	-0.973578	ENSMUSG00000042712	1037	protein_coding	22381	4.16062
ENSMUSG00000036206.12	Sh3bp4	1.20737	3.94529	0.00124079	0.0142926	-0.974061	ENSMUSG00000036206	5112	protein_coding	98402	2.99595
ENSMUSG00000074345.3	Tnfaip8l3	-1.32684	-3.94525	0.00124091	0.0142926	-0.974375	ENSMUSG00000074345	2225	protein_coding	244882	3.28645
ENSMUSG00000036054.15	Sugp2	0.846467	4.12092	0.000864399	0.0111317	-0.976215	ENSMUSG00000036054	14428	protein_coding	234373	4.89281
ENSMUSG00000031751.14	Amfr	-0.738447	-4.21784	0.000708692	0.00965195	-0.978248	ENSMUSG00000031751	4132	protein_coding	23802	6.31182
ENSMUSG00000035203.16	Epn1	-1.39859	-3.97806	0.00115972	0.0136948	-0.978477	ENSMUSG00000035203	2810	protein_coding	13854	3.57447
ENSMUSG00000027698.14	Nceh1	-0.707816	-4.19099	0.000748736	0.0100451	-0.981262	ENSMUSG00000027698	5253	protein_coding	320024	5.97153
ENSMUSG00000034269.12	Setd5	0.61053	4.31638	0.000579535	0.0083859	-0.981464	ENSMUSG00000034269	18347	protein_coding	72895	7.73275
ENSMUSG00000022119.15	Rbm26	0.719832	4.20493	0.000727664	0.00985064	-0.986586	ENSMUSG00000022119	7649	protein_coding	74213	6.0786
ENSMUSG00000030180.15	Kdm5a	0.645926	4.24619	0.000668783	0.00928282	-0.986705	ENSMUSG00000030180	14158	protein_coding	214899	6.68629
ENSMUSG00000038002.8	Cramp1l	0.798067	4.15411	0.000807506	0.0106291	-0.987486	ENSMUSG00000038002	7517	protein_coding	57354	5.38276
ENSMUSG00000027643.9	Ghrh	-1.50064	-3.9499	0.00122906	0.0142148	-0.99243	ENSMUSG00000027643	668	protein_coding	14601	3.44302
ENSMUSG00000066407.3	Gm10263	-4.87152	-4.22782	0.000694373	0.00952114	-0.995658	ENSMUSG00000066407	300	protein_coding		-2.07415
ENSMUSG00000036748.15	Cuedc2	-0.849392	-4.08239	0.000935584	0.011785	-0.995932	ENSMUSG00000036748	1941	protein_coding	67116	4.75997
ENSMUSG00000102995.1	A330074H02Rik	2.32723	3.82387	0.00159458	0.0172276	-0.995936	ENSMUSG00000102995	1039	TEC		1.46658
ENSMUSG00000034891.13	Sncb	-1.4587	-3.99076	0.00112976	0.0134399	-0.996817	ENSMUSG00000034891	2145	protein_coding	104069	3.81234
ENSMUSG00000032291.8	Crabp1	-2.4051	-3.82329	0.00159651	0.0172402	-0.997103	ENSMUSG00000032291	802	protein_coding	12903	1.90844
ENSMUSG00000044308.17	Ubr3	0.539371	4.29756	0.000602196	0.00861208	-0.999399	ENSMUSG00000044308	9719	protein_coding	68795	7.57733
ENSMUSG00000102657.1	Gm37899	2.2117	3.83279	0.00156545	0.0170028	-1.00301	ENSMUSG00000102657	8717	TEC		1.69684
ENSMUSG00000025967.16	Eef1b2	-0.650797	-4.20953	0.000720852	0.00978199	-1.00321	ENSMUSG00000025967	2532	protein_coding	55949	6.36514
ENSMUSG00000039910.9	Cited2	-1.11926	-3.96646	0.00118778	0.0138474	-1.00577	ENSMUSG00000039910	1968	protein_coding	17684	3.58441
ENSMUSG00000036578.7	Fxyd7	-2.42558	-3.80982	0.00164162	0.0175732	-1.00589	ENSMUSG00000036578	693	protein_coding	57780	1.23565
ENSMUSG00000018171.9	Vmp1	-0.913571	-4.09036	0.000920397	0.0116263	-1.00685	ENSMUSG00000018171	3862	protein_coding	75909	4.94859
ENSMUSG00000081238.3	Gm15836	5.70956	4.3357	0.000557167	0.00813592	-1.00687	ENSMUSG00000081238	793	processed_pseudogene		-2.27657
ENSMUSG00000106607.1	Gm43178	5.32604	4.05372	0.000992409	0.0122989	-1.00949	ENSMUSG00000106607	1386	TEC		-1.42308
ENSMUSG00000039954.8	Stk32a	0.996999	4.08852	0.000923878	0.0116637	-1.01468	ENSMUSG00000039954	3765	protein_coding	269019	4.72734
ENSMUSG00000068854.7	Hist2h2be	-1.03329	-3.96915	0.00118121	0.0138036	-1.02124	ENSMUSG00000068854	2620	protein_coding	319190	3.71503
ENSMUSG00000010505.15	Myt1	0.854351	4.06673	0.000966194	0.0120995	-1.02221	ENSMUSG00000010505	6905	protein_coding	17932	4.52485
ENSMUSG00000004032.10	Gstm5	-0.73561	-4.12864	0.000850823	0.0110099	-1.02348	ENSMUSG00000004032	1278	protein_coding	14866	5.45253
ENSMUSG00000020407.13	Upp1	-5.34059	-4.29359	0.000607088	0.0086564	-1.02484	ENSMUSG00000020407	1961	protein_coding	22271	-2.36855
ENSMUSG00000068923.14	Syt11	-0.510508	-4.37345	0.000515966	0.00770996	-1.02493	ENSMUSG00000068923	5205	protein_coding	229521	9.04585
ENSMUSG00000042272.17	Sestd1	0.747678	4.10809	0.000887472	0.0113507	-1.03001	ENSMUSG00000042272	9857	protein_coding	228071	5.07694
ENSMUSG00000058569.7	Tmed9	-1.23937	-4.05249	0.000994923	0.0123043	-1.03137	ENSMUSG00000058569	1420	protein_coding	67511	4.64226
ENSMUSG00000024683.5	Mrpl16	-0.994194	-4.0076	0.00109123	0.0130854	-1.03418	ENSMUSG00000024683	1122	protein_coding	94063	4.18515
ENSMUSG00000022677.14	Fopnl	-0.96153	-3.99108	0.00112902	0.0134382	-1.03582	ENSMUSG00000022677	1465	protein_coding	66086	4.01184
ENSMUSG00000097336.8	Fendrr	6.65318	4.30805	0.000589458	0.00848578	-1.03799	ENSMUSG00000097336	3322	processed_transcript		-2.15111
ENSMUSG00000003355.6	Fkbp11	1.8076	3.80596	0.00165477	0.0176488	-1.03902	ENSMUSG00000003355	731	protein_coding	66120	1.59773
ENSMUSG00000027070.14	Lrp2	1.95737	3.81844	0.00161261	0.0173658	-1.04013	ENSMUSG00000027070	16701	protein_coding	14725	1.84013
ENSMUSG00000007950.9	Abhd8	-1.06872	-4.06623	0.00096719	0.0120995	-1.04065	ENSMUSG00000007950	4079	protein_coding	64296	4.83685
ENSMUSG00000059991.7	Nptx2	-1.84699	-3.80908	0.00164413	0.0175771	-1.04071	ENSMUSG00000059991	2536	protein_coding	53324	1.8986
ENSMUSG00000029810.15	Tmem176b	0.759234	4.12474	0.00085765	0.0110638	-1.04195	ENSMUSG00000029810	2371	protein_coding	65963	5.36178
ENSMUSG00000041215.15	Yeats2	0.90748	4.06531	0.00096903	0.0120995	-1.04976	ENSMUSG00000041215	6116	protein_coding	208146	4.65523
ENSMUSG00000028172.5	Tacr3	-1.38463	-3.85992	0.00148005	0.0162401	-1.05156	ENSMUSG00000028172	3762	protein_coding	21338	2.72589
ENSMUSG00000005732.14	Ranbp1	-1.14303	-3.97489	0.00116733	0.0137126	-1.05186	ENSMUSG00000005732	1666	protein_coding	19385	3.91513
ENSMUSG00000032580.12	Rbm5	0.60782	4.22763	0.000694641	0.00952114	-1.056	ENSMUSG00000032580	15434	protein_coding	83486	6.90707
ENSMUSG00000024870.5	Rab1b	-1.18088	-4.02596	0.00105074	0.0127979	-1.05622	ENSMUSG00000024870	1835	protein_coding	76308	4.48375
ENSMUSG00000028798.16	Eif3i	-0.715733	-4.12146	0.000863451	0.0111258	-1.05682	ENSMUSG00000028798	3702	protein_coding	54709	5.56064
ENSMUSG00000038593.18	Tctn1	0.969386	4.05412	0.000991591	0.0122975	-1.05879	ENSMUSG00000038593	8295	protein_coding	654470	4.60059
ENSMUSG00000041577.5	Prelp	-0.922616	-4.06572	0.000968212	0.0120995	-1.06117	ENSMUSG00000041577	3615	protein_coding	116847	4.96851
ENSMUSG00000001105.15	Ift20	-0.900786	-4.02415	0.00105467	0.0128078	-1.06178	ENSMUSG00000001105	1525	protein_coding	55978	4.50214
ENSMUSG00000058835.14	Abi1	-0.713645	-4.12699	0.000853697	0.0110249	-1.06935	ENSMUSG00000058835	4032	protein_coding	11308	5.6959
ENSMUSG00000019851.7	Perp	-1.75571	-3.82646	0.00158606	0.0171616	-1.07014	ENSMUSG00000019851	1901	protein_coding	64058	2.45555
ENSMUSG00000049090.2	Zadh2	1.10192	3.98939	0.00113294	0.0134492	-1.0704	ENSMUSG00000049090	3321	protein_coding	225791	3.93393
ENSMUSG00000001018.15	Snapin	-0.708696	-4.12731	0.000853138	0.0110246	-1.07548	ENSMUSG00000001018	2290	protein_coding	20615	5.75024
ENSMUSG00000055884.7	Fancm	0.963543	3.99162	0.00112775	0.0134373	-1.07562	ENSMUSG00000055884	7775	protein_coding	104806	3.98848
ENSMUSG00000103075.1	Gm38109	5.61987	4.1345	0.000840652	0.0109324	-1.07568	ENSMUSG00000103075	181	TEC		-1.83771
ENSMUSG00000036644.15	Tbc1d9b	0.607557	4.20999	0.000720176	0.00978199	-1.07723	ENSMUSG00000036644	6429	protein_coding	76795	6.81437
ENSMUSG00000036777.7	Anln	-1.05074	-4.02453	0.00105385	0.0128078	-1.07918	ENSMUSG00000036777	5421	protein_coding	68743	4.6326
ENSMUSG00000035011.15	Zbtb7a	-0.923064	-4.10114	0.00090024	0.0114749	-1.07947	ENSMUSG00000035011	6808	protein_coding	16969	5.45396
ENSMUSG00000070858.11	Gm1673	-1.73921	-3.80262	0.00166627	0.017721	-1.07964	ENSMUSG00000070858	669	protein_coding	381633	2.12963
ENSMUSG00000042429.8	Adora1	-0.699549	-4.12786	0.000852189	0.0110186	-1.0816	ENSMUSG00000042429	5785	protein_coding	11539	5.785
ENSMUSG00000055027.17	Smyd1	-1.26415	-3.88583	0.00140288	0.0155989	-1.08208	ENSMUSG00000055027	4546	protein_coding	12180	3.19395
ENSMUSG00000022619.5	Mapk8ip2	0.649683	4.278	0.000626716	0.00884646	-1.08554	ENSMUSG00000022619	5700	protein_coding	60597	7.92597
ENSMUSG00000018821.3	Avpi1	-1.79581	-3.79228	0.00170229	0.0179903	-1.08684	ENSMUSG00000018821	1236	protein_coding	69534	2.06287
ENSMUSG00000088170.1	Gm25219	3.4555	3.84126	0.00153824	0.0167721	-1.08868	ENSMUSG00000088170	330	misc_RNA		-0.223266
ENSMUSG00000031823.14	Zdhhc7	-0.888802	-4.02439	0.00105416	0.0128078	-1.08922	ENSMUSG00000031823	3677	protein_coding	102193	4.6397
ENSMUSG00000025439.5	Clns1a	-0.731471	-4.10769	0.000888206	0.0113537	-1.08947	ENSMUSG00000025439	3856	protein_coding	12729	5.58539
ENSMUSG00000072653.13	Zfp783	1.20144	3.90797	0.00134016	0.0150958	-1.09111	ENSMUSG00000072653	6848	transcribed_unprocessed_pseudogene		3.2029
ENSMUSG00000041235.11	Chd7	0.812721	4.05781	0.000984099	0.0122248	-1.09304	ENSMUSG00000041235	13786	protein_coding	320790	4.82077
ENSMUSG00000061306.15	Slc38a10	0.902926	4.0297	0.00104269	0.0127137	-1.09961	ENSMUSG00000061306	6421	protein_coding	72055	4.54343
ENSMUSG00000030279.15	C2cd5	0.704787	4.11914	0.000867578	0.0111598	-1.10005	ENSMUSG00000030279	12621	protein_coding	74741	5.64845
ENSMUSG00000000263.15	Glra1	-1.10825	-3.95314	0.00122088	0.0141494	-1.11036	ENSMUSG00000000263	2414	protein_coding	14654	3.97851
ENSMUSG00000058546.8	Rpl23a	-1.03427	-3.93078	0.00127851	0.0146049	-1.11318	ENSMUSG00000058546	847	protein_coding	268449	3.77941
ENSMUSG00000030678.7	Maz	-1.14492	-3.96839	0.00118306	0.0138179	-1.11326	ENSMUSG00000030678	2976	protein_coding	17188	4.15547
ENSMUSG00000033022.7	Cdo1	-0.892531	-3.97854	0.00115858	0.0136886	-1.1182	ENSMUSG00000033022	1530	protein_coding	12583	4.29311
ENSMUSG00000062397.7	Zfp706	-0.750105	-4.13811	0.000834453	0.0108706	-1.11947	ENSMUSG00000062397	4413	protein_coding	68036	6.15923
ENSMUSG00000021395.10	Spin1	-0.621284	-4.25026	0.000663247	0.00921736	-1.12578	ENSMUSG00000021395	4434	protein_coding	20729	7.85426
ENSMUSG00000035198.9	Tubg1	-1.0122	-3.96636	0.00118804	0.0138474	-1.12838	ENSMUSG00000035198	2266	protein_coding	103733	4.21314
ENSMUSG00000097464.1	Gm26736	6.19976	4.42391	0.000465713	0.00715835	-1.12856	ENSMUSG00000097464	1236	TEC		-2.97083
ENSMUSG00000062591.5	Tubb4a	-0.448508	-4.35976	0.000530541	0.00787992	-1.13056	ENSMUSG00000062591	2228	protein_coding	22153	9.67019
ENSMUSG00000028234.6	Rps20	-0.733676	-4.0626	0.000974445	0.0121452	-1.13563	ENSMUSG00000028234	4080	protein_coding	67427	5.32611
ENSMUSG00000045659.17	Plekha7	0.834295	4.00807	0.00109017	0.0130798	-1.13722	ENSMUSG00000045659	12933	protein_coding	233765	4.4877
ENSMUSG00000055799.13	Tcf7l1	-2.01868	-3.74368	0.00188253	0.0193612	-1.13786	ENSMUSG00000055799	3924	protein_coding	21415	1.62759
ENSMUSG00000028782.14	Adgrb2	-0.840299	-4.04389	0.00101269	0.012456	-1.14107	ENSMUSG00000028782	6487	protein_coding	230775	5.12746
ENSMUSG00000031374.13	Zfp92	0.657465	4.10563	0.000891965	0.0113823	-1.14208	ENSMUSG00000031374	6744	protein_coding	22754	5.75425
ENSMUSG00000031328.15	Flna	0.989269	3.96509	0.00119114	0.0138691	-1.14423	ENSMUSG00000031328	9400	protein_coding	192176	4.06287
ENSMUSG00000096052.1	9930004E17Rik	-4.73162	-4.04117	0.00101836	0.0124916	-1.14527	ENSMUSG00000096052	498	antisense		-1.69089
ENSMUSG00000026398.14	Nr5a2	-1.87511	-3.73918	0.00190014	0.0195156	-1.14584	ENSMUSG00000026398	5899	protein_coding	26424	1.56565
ENSMUSG00000084904.1	Gm14827	2.43991	3.73289	0.00192508	0.0196727	-1.14585	ENSMUSG00000084904	3089	lincRNA		0.962824
ENSMUSG00000031987.6	Egln1	-0.70485	-4.09868	0.000904804	0.0114939	-1.14849	ENSMUSG00000031987	3594	protein_coding	112405	5.82578
ENSMUSG00000005501.14	Usp40	1.09808	3.97434	0.00116864	0.0137209	-1.15143	ENSMUSG00000005501	11871	protein_coding	227334	4.18772
ENSMUSG00000026193.15	Fn1	0.990094	4.11102	0.000882158	0.0113021	-1.15243	ENSMUSG00000026193	11685	protein_coding	14268	5.86426
ENSMUSG00000040848.11	Sft2d2	-0.787689	-4.02455	0.0010538	0.0128078	-1.15247	ENSMUSG00000040848	5702	protein_coding	108735	4.97286
ENSMUSG00000105184.1	Gm42537	5.74028	4.10572	0.000891814	0.0113823	-1.15599	ENSMUSG00000105184	2574	TEC		-1.79014
ENSMUSG00000106099.1	Gm42664	1.82417	3.77561	0.00176208	0.018469	-1.1571	ENSMUSG00000106099	3239	sense_intronic		2.0387
ENSMUSG00000036281.13	Snapc4	0.970806	3.92412	0.00129621	0.0147263	-1.15792	ENSMUSG00000036281	6622	protein_coding	227644	3.71205
ENSMUSG00000017550.14	Atad5	1.20501	3.93026	0.0012799	0.0146073	-1.15831	ENSMUSG00000017550	7532	protein_coding	237877	3.74805
ENSMUSG00000038902.14	Pogz	0.570193	4.19429	0.000743694	0.0100014	-1.15903	ENSMUSG00000038902	9218	protein_coding	229584	7.16902
ENSMUSG00000020935.8	Dcakd	-1.00639	-3.93566	0.00126571	0.0145118	-1.1624	ENSMUSG00000020935	2556	protein_coding	68087	4.05653
ENSMUSG00000020132.9	Rab21	-0.780246	-4.09423	0.000913101	0.0115732	-1.16341	ENSMUSG00000020132	1823	protein_coding	216344	5.86293
ENSMUSG00000030879.10	Mrpl17	-0.806973	-4.03873	0.0010235	0.0125477	-1.16534	ENSMUSG00000030879	7605	protein_coding	27397	5.20676
ENSMUSG00000054509.7	Parp4	1.19492	3.86245	0.0014723	0.0161788	-1.16692	ENSMUSG00000054509	6534	protein_coding	328417	3.09695
ENSMUSG00000064128.6	Cenpj	1.52052	3.78081	0.00174322	0.0183225	-1.17103	ENSMUSG00000064128	4363	protein_coding	219103	2.25467
ENSMUSG00000059146.12	Ntrk3	0.526813	4.23102	0.000689842	0.00951051	-1.17191	ENSMUSG00000059146	30170	protein_coding	18213	7.84903
ENSMUSG00000073633.9	Fbxo36	-2.20493	-3.71755	0.00198725	0.0201432	-1.17508	ENSMUSG00000073633	2148	protein_coding	66153	1.24489
ENSMUSG00000029404.15	Arl6ip4	-0.951157	-3.94772	0.00123459	0.0142421	-1.17615	ENSMUSG00000029404	1442	protein_coding	65105	4.2778
ENSMUSG00000104016.1	Gm37362	5.98509	4.10033	0.00090174	0.0114752	-1.17662	ENSMUSG00000104016	634	antisense		-1.8825
ENSMUSG00000004902.7	Slc25a18	-0.926749	-3.97252	0.00117305	0.013751	-1.1772	ENSMUSG00000004902	1911	protein_coding	71803	4.53804
ENSMUSG00000029925.13	Tbxas1	2.12883	3.71622	0.00199272	0.0201733	-1.17834	ENSMUSG00000029925	9094	protein_coding	21391	1.06646
ENSMUSG00000050132.13	Sarm1	0.936873	3.96475	0.00119198	0.0138716	-1.18622	ENSMUSG00000050132	5629	protein_coding	237868	4.29055
ENSMUSG00000005716.16	Pvalb	-2.00005	-3.71534	0.00199636	0.02019	-1.18804	ENSMUSG00000005716	1041	protein_coding	19293	1.5037
ENSMUSG00000022199.10	Slc22a17	-0.568305	-4.21989	0.000705729	0.00961743	-1.18934	ENSMUSG00000022199	2294	protein_coding	59049	7.85819
ENSMUSG00000027104.18	Atf2	-0.527854	-4.2069	0.000724743	0.00981701	-1.19057	ENSMUSG00000027104	8187	protein_coding	11909	7.66573
ENSMUSG00000042078.14	Svop	-0.736175	-4.09937	0.000903511	0.011484	-1.19249	ENSMUSG00000042078	4556	protein_coding	68666	6.12037
ENSMUSG00000096014.1	Sox1	-0.888255	-3.98962	0.00113241	0.0134492	-1.19283	ENSMUSG00000096014	4832	protein_coding	20664	4.82341
ENSMUSG00000025868.6	Higd2a	-1.06678	-3.95381	0.00121917	0.0141369	-1.19732	ENSMUSG00000025868	648	protein_coding	67044	4.44155
ENSMUSG00000042035.11	Igsf3	0.726416	4.03112	0.00103965	0.0126835	-1.1978	ENSMUSG00000042035	8479	protein_coding	78908	5.13464
ENSMUSG00000031119.4	Gpc4	-1.22572	-3.82266	0.00159859	0.0172543	-1.19792	ENSMUSG00000031119	2651	protein_coding	14735	3.126
ENSMUSG00000026288.14	Inpp5d	1.40292	3.77466	0.00176555	0.0184881	-1.1985	ENSMUSG00000026288	7602	protein_coding	16331	2.34014
ENSMUSG00000038542.14	Pcid2	1.00223	3.90115	0.00135918	0.0152337	-1.19964	ENSMUSG00000038542	3084	protein_coding	234069	3.68757
ENSMUSG00000049517.7	Rps23	-0.648817	-4.13001	0.000848436	0.0109954	-1.19997	ENSMUSG00000049517	756	protein_coding	66475	6.58595
ENSMUSG00000070348.5	Ccnd1	-1.17643	-3.92143	0.00130342	0.0147782	-1.20037	ENSMUSG00000070348	4709	protein_coding	12443	4.10807
ENSMUSG00000015341.17	Golga7	-0.696942	-4.08131	0.000937667	0.0118046	-1.2021	ENSMUSG00000015341	6726	protein_coding	57437	5.94924
ENSMUSG00000067851.11	Arfgef1	0.659883	4.12415	0.000858693	0.0110709	-1.20342	ENSMUSG00000067851	11318	protein_coding	211673	6.44132
ENSMUSG00000023911.12	Flywch2	-1.78778	-3.72142	0.00197138	0.0200185	-1.20614	ENSMUSG00000023911	996	protein_coding	76917	1.85053
ENSMUSG00000042826.13	Fgf11	0.828973	4.00516	0.00109674	0.0131445	-1.20649	ENSMUSG00000042826	3044	protein_coding	14166	4.86562
ENSMUSG00000052861.13	Dnah6	1.19737	3.86419	0.00146702	0.0161365	-1.20765	ENSMUSG00000052861	13247	protein_coding	330355	3.31786
ENSMUSG00000003039.9	Fam32a	-0.72878	-4.06866	0.000962371	0.0120818	-1.21101	ENSMUSG00000003039	4409	protein_coding	67922	5.82947
ENSMUSG00000036693.12	Nop14	0.847414	3.99164	0.00112772	0.0134373	-1.2141	ENSMUSG00000036693	2730	protein_coding	75416	4.75455
ENSMUSG00000036167.15	Pphln1	-0.703078	-4.06273	0.000974182	0.0121452	-1.21577	ENSMUSG00000036167	4264	protein_coding	223828	5.78641
ENSMUSG00000058756.13	Thra	-0.621704	-4.15726	0.000802302	0.0105806	-1.21594	ENSMUSG00000058756	4614	protein_coding	21833	7.09681
ENSMUSG00000025094.7	Slc18a2	-0.874313	-3.99969	0.00110915	0.0132579	-1.2162	ENSMUSG00000025094	3803	protein_coding	214084	5.07519
ENSMUSG00000018427.7	Ypel2	-0.815735	-3.97171	0.00117501	0.0137536	-1.21696	ENSMUSG00000018427	4847	protein_coding	77864	4.73139
ENSMUSG00000064363.1	mt-Nd4	-0.795547	-4.4022	0.000486689	0.00739978	-1.21889	ENSMUSG00000064363	1378	protein_coding	17719	11.1621
ENSMUSG00000049420.8	Tmem200a	-1.13775	-3.82854	0.00157925	0.0171278	-1.2199	ENSMUSG00000049420	4115	protein_coding	77220	3.26887
ENSMUSG00000102143.1	Gm38057	2.77242	3.70287	0.00204864	0.0206167	-1.22002	ENSMUSG00000102143	3203	TEC		0.399506
ENSMUSG00000033805.12	Ephx4	-2.11353	-3.69122	0.00209872	0.0209467	-1.22218	ENSMUSG00000033805	1646	protein_coding	384214	1.21432
ENSMUSG00000028675.12	Pnrc2	-0.8299	-3.96928	0.00118089	0.0138036	-1.22221	ENSMUSG00000028675	2213	protein_coding	52830	4.7437
ENSMUSG00000053332.13	Gas5	-0.706082	-4.10844	0.000886846	0.0113507	-1.2223	ENSMUSG00000053332	3760	processed_transcript		6.42782
ENSMUSG00000028868.13	Wasf2	-1.02523	-3.94831	0.00123308	0.0142321	-1.22664	ENSMUSG00000028868	6258	protein_coding	242687	4.55362
ENSMUSG00000001300.16	Efnb2	-0.962838	-3.94501	0.00124151	0.0142926	-1.22888	ENSMUSG00000001300	6855	protein_coding	13642	4.54603
ENSMUSG00000090666.1		2.4443	3.69162	0.00209696	0.0209467	-1.22896	ENSMUSG00000090666	66	protein_coding		0.685842
ENSMUSG00000022419.15	Deptor	-0.705057	-4.04259	0.00101539	0.0124788	-1.23092	ENSMUSG00000022419	8874	protein_coding	97998	5.62343
ENSMUSG00000020493.8	Prr11	-2.98647	-3.71157	0.00201204	0.020312	-1.23111	ENSMUSG00000020493	3824	protein_coding	270906	0.369385
ENSMUSG00000029048.3	Rer1	-0.785182	-3.98581	0.00114134	0.0135132	-1.23356	ENSMUSG00000029048	1814	protein_coding	67830	4.978
ENSMUSG00000104990.1	Gm43504	5.88398	4.26309	0.000646084	0.0090291	-1.23442	ENSMUSG00000104990	2038	TEC		-3.01263
ENSMUSG00000064340.1	mt-Tl1	-2.3045	-3.6832	0.00213389	0.0211338	-1.23651	ENSMUSG00000064340	75	Mt_tRNA		0.998241
ENSMUSG00000031376.15	Atp2b3	-0.595595	-4.10711	0.000889265	0.0113607	-1.23915	ENSMUSG00000031376	4820	protein_coding	320707	6.53025
ENSMUSG00000063354.6	Slc39a4	-5.34736	-4.20844	0.000722452	0.00979502	-1.23989	ENSMUSG00000063354	2224	protein_coding	72027	-2.86197
ENSMUSG00000034424.5	Gcsh	-0.671125	-4.04564	0.00100903	0.0124246	-1.24038	ENSMUSG00000034424	1579	protein_coding	68133	5.72414
ENSMUSG00000102516.1	Gm38340	6.31161	4.44103	0.000449823	0.00697614	-1.24085	ENSMUSG00000102516	4008	TEC		-3.35111
ENSMUSG00000003420.8	Fcgrt	-1.94988	-3.69566	0.00207948	0.0208337	-1.24377	ENSMUSG00000003420	2102	protein_coding	14132	1.75044
ENSMUSG00000024553.7	Galr1	-1.54064	-3.75985	0.00182054	0.0188791	-1.24466	ENSMUSG00000024553	2871	protein_coding	14427	2.65673
ENSMUSG00000033526.16	Ppip5k1	0.762029	4.05135	0.000997247	0.01232	-1.24723	ENSMUSG00000033526	12486	protein_coding	327655	5.70668
ENSMUSG00000027272.5	Ubr1	0.642369	4.10019	0.000901987	0.0114752	-1.2505	ENSMUSG00000027272	9889	protein_coding	22222	6.42239
ENSMUSG00000040152.8	Thbs1	1.4078	3.74209	0.00188873	0.0194072	-1.25194	ENSMUSG00000040152	6073	protein_coding	21825	2.28486
ENSMUSG00000056851.13	Pcbp2	-0.658042	-4.06867	0.000962348	0.0120818	-1.25271	ENSMUSG00000056851	2868	protein_coding	18521	6.094
ENSMUSG00000068762.11	Gstm6	-1.12153	-3.82923	0.00157699	0.0171116	-1.25351	ENSMUSG00000068762	1989	protein_coding	14867	3.46255
ENSMUSG00000031431.13	Tsc22d3	-0.923759	-3.92152	0.00130318	0.0147782	-1.2572	ENSMUSG00000031431	4341	protein_coding	14605	4.4007
ENSMUSG00000037993.8	Dhx38	0.866821	3.92055	0.00130579	0.0147976	-1.25886	ENSMUSG00000037993	4967	protein_coding	64340	4.21089
ENSMUSG00000035953.13	Tmem55b	-1.03096	-3.84467	0.00152743	0.0166704	-1.26054	ENSMUSG00000035953	4489	protein_coding	219024	3.63228
ENSMUSG00000038264.7	Sema7a	-1.20575	-3.81839	0.00161278	0.0173658	-1.26068	ENSMUSG00000038264	3296	protein_coding	20361	3.41125
ENSMUSG00000048920.8	Fkrp	-0.783364	-3.97279	0.0011724	0.0137506	-1.26376	ENSMUSG00000048920	5337	protein_coding	243853	4.99482
ENSMUSG00000047139.8	Cd24a	-0.990808	-3.88155	0.00141533	0.0157218	-1.26767	ENSMUSG00000047139	1813	protein_coding	12484	4.03801
ENSMUSG00000024892.15	Pcx	1.10317	3.89521	0.00137596	0.0153681	-1.27153	ENSMUSG00000024892	4272	protein_coding	18563	3.9944
ENSMUSG00000069020.9	Urm1	-1.80034	-3.71618	0.00199291	0.0201733	-1.27223	ENSMUSG00000069020	4275	protein_coding	68205	2.30608
ENSMUSG00000050075.8	Gpr171	3.81912	3.77402	0.0017679	0.0184954	-1.2724	ENSMUSG00000050075	2225	protein_coding	229323	-0.641109
ENSMUSG00000056296.16	Synpr	-1.02164	-3.86551	0.00146302	0.0161004	-1.27935	ENSMUSG00000056296	8372	protein_coding	72003	3.94699
ENSMUSG00000054360.3	Bsx	-1.83763	-3.68631	0.00212015	0.0210814	-1.28256	ENSMUSG00000054360	875	protein_coding	244813	2.02101
ENSMUSG00000082120.1	Gm15720	6.88847	4.28898	0.000612832	0.00869966	-1.28507	ENSMUSG00000082120	282	processed_pseudogene		-2.66636
ENSMUSG00000025876.15	Unc5a	-1.01246	-3.94847	0.00123268	0.0142321	-1.28701	ENSMUSG00000025876	4168	protein_coding	107448	4.87463
ENSMUSG00000105374.1	Gm42551	2.26996	3.65926	0.00224245	0.0219193	-1.28875	ENSMUSG00000105374	1573	TEC		1.18034
ENSMUSG00000017291.13	Taok1	0.457213	4.20172	0.000732463	0.00989178	-1.29204	ENSMUSG00000017291	12421	protein_coding	216965	8.31154
ENSMUSG00000104222.1	Gm7292	-2.13829	-3.70498	0.00203969	0.0205542	-1.29242	ENSMUSG00000104222	2527	TEC		2.31898
ENSMUSG00000037415.6	Ranbp10	0.86689	3.91899	0.00131002	0.0148307	-1.29294	ENSMUSG00000037415	6313	protein_coding	74334	4.37218
ENSMUSG00000017485.10	Top2b	0.658794	4.06144	0.000976773	0.012154	-1.29527	ENSMUSG00000017485	6355	protein_coding	21974	6.18075
ENSMUSG00000070304.11	Scn2b	-0.600738	-4.10819	0.000887299	0.0113507	-1.29859	ENSMUSG00000070304	4562	protein_coding	72821	6.96052
ENSMUSG00000082029.1	H3f3c	-3.32017	-3.73697	0.00190889	0.0195696	-1.30141	ENSMUSG00000082029	411	processed_pseudogene		-0.466702
ENSMUSG00000082888.1	Gm12934	6.50529	4.46646	0.000427238	0.00676491	-1.30276	ENSMUSG00000082888	343	processed_pseudogene		-3.51165
ENSMUSG00000027895.9	Kcnc4	-1.0064	-3.97194	0.00117444	0.0137536	-1.30471	ENSMUSG00000027895	3667	protein_coding	99738	5.22209
ENSMUSG00000041773.7	Enc1	-0.864572	-4.0412	0.00101829	0.0124916	-1.3053	ENSMUSG00000041773	4742	protein_coding	13803	6.07755
ENSMUSG00000021928.8	Ebpl	-1.21858	-3.75333	0.00184529	0.0191093	-1.31183	ENSMUSG00000021928	2077	protein_coding	68177	2.97485
ENSMUSG00000106859.1	Gm42737	6.23785	4.25289	0.00065969	0.00918497	-1.31854	ENSMUSG00000106859	1755	TEC		-3.15317
ENSMUSG00000068917.12	Clk2	0.89769	3.86616	0.00146108	0.0160932	-1.32006	ENSMUSG00000068917	5299	protein_coding	12748	3.94247
ENSMUSG00000059325.14	Hopx	-2.28447	-3.63723	0.00234727	0.0226386	-1.32043	ENSMUSG00000059325	1516	protein_coding	74318	0.917768
ENSMUSG00000036854.14	Hspb6	-1.20451	-3.76236	0.00181109	0.0187985	-1.3214	ENSMUSG00000036854	2299	protein_coding	243912	3.15203
ENSMUSG00000023964.15	Calcr	-0.959014	-3.84009	0.00154198	0.0167884	-1.32243	ENSMUSG00000023964	3912	protein_coding	12311	3.89299
ENSMUSG00000024245.4	Tmem178	1.0936	3.81284	0.00163141	0.0174993	-1.32409	ENSMUSG00000024245	1696	protein_coding	68027	3.4031
ENSMUSG00000028023.16	Pitx2	-1.69736	-3.67765	0.0021586	0.0213035	-1.32414	ENSMUSG00000028023	4726	protein_coding	18741	2.23111
ENSMUSG00000030788.16	Rnf141	-0.734594	-3.96559	0.00118993	0.0138622	-1.32524	ENSMUSG00000030788	10275	protein_coding	67150	5.25055
ENSMUSG00000029003.11	Mad2l2	-1.15157	-3.76607	0.00179723	0.018672	-1.32773	ENSMUSG00000029003	2622	protein_coding	71890	3.17569
ENSMUSG00000030654.9	Arl6ip1	-0.660016	-4.11569	0.000873733	0.0112133	-1.32923	ENSMUSG00000030654	2482	protein_coding	54208	7.2998
ENSMUSG00000067194.6	Eif1ax	-0.701263	-4.0236	0.00105587	0.0128103	-1.32955	ENSMUSG00000067194	5266	protein_coding	66235	5.99307
ENSMUSG00000003934.5	Efnb3	-0.889195	-4.01996	0.0010638	0.0128604	-1.33072	ENSMUSG00000003934	3183	protein_coding	13643	5.97104
ENSMUSG00000006369.14	Fbln1	-1.4374	-3.72546	0.00195492	0.0199234	-1.33149	ENSMUSG00000006369	4368	protein_coding	14114	2.78324
ENSMUSG00000017664.16	Slc35c2	-1.01543	-3.81134	0.00163648	0.0175453	-1.33227	ENSMUSG00000017664	3914	protein_coding	228875	3.65759
ENSMUSG00000056763.16	Cspp1	1.04161	3.89208	0.00138486	0.0154488	-1.33266	ENSMUSG00000056763	17553	protein_coding	211660	4.26155
ENSMUSG00000046178.3	Nxph1	-0.782994	-3.97573	0.00116531	0.0137126	-1.33501	ENSMUSG00000046178	4753	protein_coding	18231	5.4616
ENSMUSG00000045948.8	Mrps12	-1.30569	-3.77086	0.00177948	0.018582	-1.33579	ENSMUSG00000045948	1040	protein_coding	24030	3.26584
ENSMUSG00000056131.13	Pgm3	1.37037	3.75292	0.00184684	0.0191167	-1.33644	ENSMUSG00000056131	4487	protein_coding	109785	2.87754
ENSMUSG00000019558.14	Slc6a8	-0.70456	-3.99111	0.00112894	0.0134382	-1.33775	ENSMUSG00000019558	5210	protein_coding	102857	5.6419
ENSMUSG00000015575.14	Atp6v0e	-1.10605	-3.78849	0.00171569	0.0180925	-1.33831	ENSMUSG00000015575	3261	protein_coding	11974	3.45693
ENSMUSG00000023020.2	Cox14	-1.0701	-3.82669	0.00158531	0.0171616	-1.34148	ENSMUSG00000023020	723	protein_coding	66379	3.86038
ENSMUSG00000023353.14	Agap3	-0.856466	-4.01281	0.00107959	0.013	-1.34225	ENSMUSG00000023353	5321	protein_coding	213990	5.93523
ENSMUSG00000003469.9	Phyhip	-0.97256	-4.022	0.00105935	0.0128401	-1.34233	ENSMUSG00000003469	2910	protein_coding	105653	6.07397
ENSMUSG00000020089.8	Ppa1	0.702674	4.02438	0.00105417	0.0128078	-1.34257	ENSMUSG00000020089	2902	protein_coding	67895	5.98314
ENSMUSG00000047495.15	Dlgap2	0.813454	3.9245	0.00129519	0.014722	-1.34384	ENSMUSG00000047495	6149	protein_coding	244310	4.69998
ENSMUSG00000045211.4	Nudt18	-1.20583	-3.75022	0.00185721	0.0191979	-1.34395	ENSMUSG00000045211	3716	protein_coding	213484	3.09355
ENSMUSG00000041078.6	Grid1	-0.822506	-3.9026	0.00135512	0.0152033	-1.35104	ENSMUSG00000041078	6094	protein_coding	14803	4.68944
ENSMUSG00000034324.16	Tmem132c	-1.46776	-3.67661	0.00216324	0.0213306	-1.3511	ENSMUSG00000034324	5850	protein_coding	208213	2.33505
ENSMUSG00000061689.15	Dlgap4	0.69393	4.058	0.000983706	0.0122248	-1.35123	ENSMUSG00000061689	8451	protein_coding	228836	6.51608
ENSMUSG00000086931.1	Gm14532	6.04915	4.17533	0.00077314	0.0102927	-1.35323	ENSMUSG00000086931	279	lincRNA		-2.77671
ENSMUSG00000020593.14	Lpin1	0.952362	3.94718	0.00123597	0.0142507	-1.35554	ENSMUSG00000020593	5725	protein_coding	14245	5.02129
ENSMUSG00000028010.16	Gar1	-1.27677	-3.72202	0.00196892	0.0200025	-1.35724	ENSMUSG00000028010	1714	protein_coding	68147	2.87166
ENSMUSG00000032020.15	Ubash3b	0.651343	4.00029	0.00110779	0.0132487	-1.35812	ENSMUSG00000032020	7326	protein_coding	72828	5.75172
ENSMUSG00000044288.6	Cnr1	-0.768306	-4.01017	0.00108548	0.0130444	-1.35891	ENSMUSG00000044288	6444	protein_coding	12801	6.0107
ENSMUSG00000097546.1	Gm26749	5.3481	3.80667	0.00165236	0.0176315	-1.35962	ENSMUSG00000097546	1933	lincRNA		-1.34754
ENSMUSG00000004110.15	Cacna1e	0.584639	4.14847	0.000816908	0.0107104	-1.36102	ENSMUSG00000004110	25131	protein_coding	12290	7.98748
ENSMUSG00000008734.9	Gprc5b	-0.695473	-3.97874	0.00115809	0.0136886	-1.3618	ENSMUSG00000008734	4630	protein_coding	64297	5.61726
ENSMUSG00000033767.14	D930015E06Rik	1.01534	3.80186	0.00166888	0.017732	-1.36213	ENSMUSG00000033767	11726	protein_coding	229473	3.49014
ENSMUSG00000050447.15	Lypd6	-0.966696	-3.84719	0.0015195	0.0166162	-1.36476	ENSMUSG00000050447	3729	protein_coding	320343	4.21722
ENSMUSG00000042737.9	Dpm3	-2.25171	-3.6129	0.00246878	0.0233988	-1.36491	ENSMUSG00000042737	919	protein_coding	68563	1.18067
ENSMUSG00000106115.1	Gm43420	5.08233	4.04176	0.00101712	0.01249	-1.3666	ENSMUSG00000106115	1857	TEC		-2.19226
ENSMUSG00000038368.16	Focad	0.787974	3.91796	0.00131281	0.0148398	-1.3685	ENSMUSG00000038368	11311	protein_coding	230393	4.76442
ENSMUSG00000028581.17	Laptm5	-1.13109	-3.80376	0.00166232	0.0177041	-1.36906	ENSMUSG00000028581	3788	protein_coding	16792	3.81111
ENSMUSG00000023341.14	Mx2	3.24498	3.65727	0.00225172	0.0219646	-1.36978	ENSMUSG00000023341	3614	polymorphic_pseudogene	17858	-0.0245991
[truncated: 20,473 more rows]

## Sheet: Table S2
gencodeID	Symbol	logFC	AveExpr	t	P.Value	adj.P.Val	B	t_SoLo	logFC_SoLo	P.Value_SoLo	coord_mm10	Length	ensemblID	gene_type	EntrezID	t_CST	logFC_CST	P.Value_CST	t_Ntsr1	logFC_Ntsr1	P.Value_Ntsr1	OxtEnr_logFC	OxtEnr_t	OxtEnr_pval
ENSMUSG00000021061.15	Sptb	7.00436	9.46088	47.2153	4.61048e-18	1.03607e-13	30.9193	13.681	6.79049	1.18681e-05	chr12:76580488-76710547(-)	12147	ENSMUSG00000021061	protein_coding	20741	18.2225	3.585	2.30755e-06	-2.17644	-0.453983	0.0920145	6.06824	3.45763	0.00475041
ENSMUSG00000002028.12	Kmt2a	4.368	10.0401	42.598	2.21836e-17	2.49255e-13	29.8129	30.0349	4.29779	1.28757e-07	chr9:44803355-44881296(-)	16670	ENSMUSG00000002028	protein_coding	214162	14.4693	2.3232	8.63147e-06	-2.48066	-0.726764	0.0653202	3.68946	2.98491	0.0114026
ENSMUSG00000026131.18	Dst	5.1012	11.3575	38.7662	9.33185e-17	5.24263e-13	28.7072	16.4574	4.74963	4.13832e-06	chr1:33908225-34308661(+)	41155	ENSMUSG00000026131	protein_coding	13518	14.3404	2.65051	9.08219e-06	-1.67624	-0.506125	0.165737	4.97	3.06538	0.00982012
ENSMUSG00000021188.14	Trip11	4.68889	8.86028	39.3624	7.39611e-17	5.24263e-13	28.4612	84.8815	4.5132	3.05534e-10	chr12:101834043-101913267(-)	10150	ENSMUSG00000021188	protein_coding	109181	5.09722	1.6258	0.00242297	-5.36154	-1.01217	0.00511225	5.03247	6.66677	2.32572e-05
ENSMUSG00000002265.16	Peg3	4.46131	13.1109	35.8127	3.1166e-16	1.40073e-12	27.6274	12.7245	4.41404	1.78951e-05	chr7:6703892-6730431(-)	13324	ENSMUSG00000002265	protein_coding	18616	7.14319	1.58851	0.000430825	0.5288	0.103075	0.623717	4.94813	6.09694	5.40509e-05
ENSMUSG00000020315.18	Sptbn1	5.51857	11.9759	34.432	5.6647e-16	2.08455e-12	27.0123	10.5698	5.56991	5.07502e-05	chr11:30099395-30268175(-)	17492	ENSMUSG00000020315	protein_coding	20742	37.9403	3.09474	3.31708e-08	-4.85487	-1.09444	0.00738133	4.94052	3.00961	0.0108915
ENSMUSG00000057738.13	Sptan1	5.50558	11.0525	34.05	6.71066e-16	2.08455e-12	26.8012	12.5143	5.22999	1.96613e-05	chr2:29965560-30031451(+)	13362	ENSMUSG00000057738	protein_coding	20740	28.0121	3.14638	1.92893e-07	-7.89198	-1.29424	0.00114643	4.42517	2.45104	0.0305696
ENSMUSG00000028649.17	Macf1	5.36379	11.3347	33.7022	7.84277e-16	2.08455e-12	26.6676	12.7283	5.05129	1.78648e-05	chr4:123349633-123684360(-)	26689	ENSMUSG00000028649	protein_coding	11426	14.4935	2.50106	8.54951e-06	-5.18034	-1.63754	0.00581126	6.19234	3.53292	0.00413569
ENSMUSG00000032826.17	Ank2	5.18316	11.8489	33.393	9.02026e-16	2.08455e-12	26.5526	11.3026	4.7303	3.48798e-05	chr3:126921612-127499350(-)	35004	ENSMUSG00000032826	protein_coding	109676	15.7188	2.05823	5.38156e-06	-0.0544662	-0.00873626	0.959062	4.02002	3.08934	0.00939296
ENSMUSG00000032827.15	Ppp1r9a	4.57341	10.728	33.3315	9.2762e-16	2.08455e-12	26.4695	24.9473	4.3797	3.77216e-07	chr6:4902917-5165661(+)	14531	ENSMUSG00000032827	protein_coding	243725	15.2582	2.76441	6.37753e-06	-1.56924	-0.581101	0.188454	3.64011	2.52966	0.0264683
ENSMUSG00000031229.16	Atrx	4.43821	9.21636	31.8206	1.87486e-15	3.83017e-12	25.6507	43.9184	4.46646	1.41676e-08	chrX:105797615-105929403(-)	21757	ENSMUSG00000031229	protein_coding	22589	21.0183	2.29818	1.01492e-06	2.12666	0.276745	0.0974419	1.73762	2.19856	0.0483019
ENSMUSG00000022263.9	Trio	3.87691	8.3299	31.5416	2.14256e-15	3.93297e-12	25.3789	26.3036	4.03209	2.77688e-07	chr15:27730652-28025848(-)	11494	ENSMUSG00000022263	protein_coding	223435	10.2578	2.43674	5.99699e-05	-0.242876	-0.0596685	0.819529	1.61921	1.5914	0.137553
ENSMUSG00000078161.8	Erich3	4.44644	8.49351	31.2135	2.51051e-15	4.02973e-12	25.2656	16.1126	4.162	4.67132e-06	chr3:154663859-154767790(+)	8963	ENSMUSG00000078161	protein_coding	209601	4.13212	0.986568	0.00652204	1.59427	0.295313	0.182868	4.08026	5.27093	0.00019877
ENSMUSG00000067889.4	Sptbn2	5.79403	8.40549	30.9608	2.8395e-15	4.25396e-12	25.1249	13.9377	5.25182	1.06786e-05	chr19:4711208-4752353(+)	8251	ENSMUSG00000067889	protein_coding	20743	25.4064	3.10872	3.39482e-07	2.35742	0.459242	0.0749227	2.41924	1.42666	0.179223
ENSMUSG00000003119.14	Cdk12	4.0785	7.21729	31.4169	2.27521e-15	3.93297e-12	25.0396	39.6946	4.10551	2.5505e-08	chr11:98203059-98278504(+)	11730	ENSMUSG00000003119	protein_coding	69131	7.91139	2.46704	0.000249353	3.52844	0.591822	0.0224688	1.96116	2.70115	0.0192962
ENSMUSG00000064339.1	mt-Rnr2	-1.73064	17.2533	-30.4559	3.64226e-15	5.11555e-12	25.0223	-22.7989	-1.86068	6.3478e-07	chrM:1094-2675(+)	1582	ENSMUSG00000064339	Mt_rRNA		-10.4778	-3.68248	5.32874e-05	-62.2383	-9.30614	2.23647e-07	6.20641	3.15589	0.00830157
ENSMUSG00000034593.16	Myo5a	3.69725	10.6639	29.7098	5.30127e-15	5.95651e-12	24.7788	20.8064	3.22427	1.07588e-06	chr9:75071015-75223688(+)	14803	ENSMUSG00000034593	protein_coding	17918	12.8375	1.28241	1.7023e-05	0.71378	0.104005	0.513106	1.98211	2.79649	0.0161747
ENSMUSG00000022000.10	Zc3h13	3.64844	8.2776	30.036	4.49399e-15	5.94053e-12	24.7003	44.5727	3.63482	1.29999e-08	chr14:75284373-75344426(+)	6151	ENSMUSG00000022000	protein_coding	67302	12.1277	1.99086	2.34711e-05	1.44544	0.279652	0.218727	2.34158	3.32143	0.00610879
ENSMUSG00000049550.17	Clip1	4.16156	8.38528	29.7118	5.29598e-15	5.95651e-12	24.5666	35.7287	3.86798	4.70153e-08	chr5:123577795-123684618(-)	12388	ENSMUSG00000049550	protein_coding	56430	15.2864	2.71777	6.31072e-06	-1.75828	-0.385347	0.150252	2.6763	2.27219	0.0423093
ENSMUSG00000022565.15	Plec	5.23269	7.9302	29.71	5.30081e-15	5.95651e-12	24.4718	18.3001	4.72202	2.25177e-06	chr15:76170974-76232574(-)	18113	ENSMUSG00000022565	protein_coding	18810	14.3389	2.72988	9.08763e-06	0.215216	0.0477819	0.83967	3.83767	2.68136	0.0200152
ENSMUSG00000041720.12	Pi4ka	3.25617	8.83957	28.4953	9.96331e-15	1.06617e-11	24.0413	23.0856	2.89626	5.90585e-07	chr16:17280351-17406314(-)	11257	ENSMUSG00000041720	protein_coding	224020	3.31418	1.20214	0.0168156	3.61807	0.480032	0.0206773	2.12295	9.04857	1.05817e-06
ENSMUSG00000022141.6	Nipbl	4.16372	7.93376	27.8953	1.37392e-14	1.4034e-11	23.6165	40.2273	4.21555	2.36034e-08	chr15:8291225-8444463(-)	8815	ENSMUSG00000022141	protein_coding	71175	11.8746	2.07937	2.6432e-05	-2.66703	-0.572384	0.0533249	3.14045	2.69512	0.0195125
ENSMUSG00000036617.16	Etl4	4.86546	8.09654	27.4497	1.75187e-14	1.71165e-11	23.4147	15.3343	5.1656	6.19865e-06	chr2:19909780-20810713(+)	16067	ENSMUSG00000036617	protein_coding	208618	32.9474	3.72184	7.52714e-08	10.9889	1.40625	0.00030236	0.914701	1.49212	0.161532
ENSMUSG00000037736.18	Limch1	4.93676	7.89115	27.0563	2.17801e-14	1.95777e-11	23.181	21.0654	4.52267	1.00182e-06	chr5:66745827-67057158(+)	10263	ENSMUSG00000037736	protein_coding	77569	17.1979	2.62146	3.2164e-06	-4.36435	-1.08951	0.0108377	4.6787	2.60357	0.0231041
ENSMUSG00000015597.16	Zfp318	3.86863	7.4289	26.889	2.3915e-14	2.067e-11	23.0194	21.8132	3.70659	8.19252e-07	chr17:46383731-46420920(+)	8594	ENSMUSG00000015597	protein_coding	57908	6.12696	1.2133	0.000961241	0.342113	0.0597131	0.748739	2.41165	3.181	0.00792375
ENSMUSG00000028456.18	Unc13b	5.24069	6.61729	27.1056	2.11898e-14	1.95777e-11	22.8916	15.7994	4.6263	5.22622e-06	chr4:43058953-43264871(+)	22746	ENSMUSG00000028456	protein_coding	22249	11.0559	2.15242	3.94747e-05	2.36616	0.573717	0.0741924	2.79899	5.62248	0.000112868
ENSMUSG00000005417.17	Mprip	4.56836	9.56305	25.7967	4.4662e-14	3.6448e-11	22.6542	10.4883	4.62659	5.29864e-05	chr11:59661305-59780860(+)	13327	ENSMUSG00000005417	protein_coding	26936	22.3272	2.98801	7.16282e-07	-0.204237	-0.0310328	0.847706	2.86897	1.86231	0.0872628
ENSMUSG00000043384.15	Gprasp1	3.70073	11.3259	25.708	4.7036e-14	3.6448e-11	22.6184	16.074	3.4964	4.73587e-06	chrX:135742733-135803474(+)	8119	ENSMUSG00000043384	protein_coding	67298	4.01318	0.769837	0.00743746	-1.26289	-0.22124	0.272326	4.34542	7.63652	6.10239e-06
ENSMUSG00000040761.16	Spen	3.32561	8.04243	25.7373	4.62369e-14	3.6448e-11	22.5063	18.58	3.06775	2.06372e-06	chr4:141467890-141538597(-)	14089	ENSMUSG00000040761	protein_coding	56381	4.87938	1.12684	0.0029959	2.86255	0.778281	0.0433625	1.89912	2.85873	0.0144119
ENSMUSG00000031626.17	Sorbs2	3.2887	7.27784	25.2841	6.04017e-14	4.52449e-11	22.1472	37.4804	3.05509	3.5603e-08	chr8:45507788-45827906(+)	27851	ENSMUSG00000031626	protein_coding	234214	15.29	1.88832	6.30234e-06	-3.1635	-0.652217	0.0319297	0.889511	0.963235	0.354475
ENSMUSG00000064337.1	mt-Rnr1	-2.13857	15.7349	-24.515	9.60747e-14	6.96448e-11	21.6861	-17.2636	-1.66638	3.1466e-06	chrM:70-1024(+)	955	ENSMUSG00000064337	Mt_rRNA		-13.9223	-4.4102	1.07468e-05	-53.9312	-10.6262	4.07416e-07	7.65094	5.34355	0.000176588
ENSMUSG00000052917.14	Senp7	3.70532	7.46475	24.3058	1.0927e-13	7.44096e-11	21.6285	25.5787	4.02317	3.26433e-07	chr16:56048338-56190012(+)	13853	ENSMUSG00000052917	protein_coding	66315	7.98585	1.98339	0.000237053	2.28344	0.387149	0.0814418	2.46246	4.22293	0.00118763
ENSMUSG00000025278.8	Flnb	3.47167	6.57565	24.3771	1.0457e-13	7.34342e-11	21.5112	25.907	3.58212	3.03215e-07	chr14:7817957-7951588(+)	9100	ENSMUSG00000025278	protein_coding	286940	4.99141	1.25593	0.00268401	-2.37328	-1.32061	0.0736025	3.97011	3.57359	0.00383802
ENSMUSG00000063146.11	Clip2	4.22946	6.89827	24.096	1.24445e-13	8.22508e-11	21.4123	22.3701	3.5742	7.08325e-07	chr5:134489383-134552434(-)	5187	ENSMUSG00000063146	protein_coding	269713	12.0348	2.41997	2.45102e-05	2.83445	0.727751	0.0446532	2.47883	2.20765	0.0475211
ENSMUSG00000034799.16	Unc13a	3.28424	8.07219	23.2928	2.06863e-13	1.29129e-10	21.087	17.3189	3.74463	3.08944e-06	chr8:71624417-71671757(-)	12623	ENSMUSG00000034799	protein_coding	382018	4.99537	2.25276	0.00267366	2.91671	0.593969	0.0409938	1.20402	1.69141	0.11659
ENSMUSG00000041297.7	Cdk13	3.26987	7.26745	23.221	2.16648e-13	1.31582e-10	20.9608	34.3655	3.19249	5.89318e-08	chr13:17715962-17805097(-)	7081	ENSMUSG00000041297	protein_coding	69562	7.5097	1.65614	0.000329956	3.16113	0.586038	0.032005	1.93999	3.71938	0.00293938
ENSMUSG00000046743.6	Fat4	4.21117	6.89363	23.3073	2.04941e-13	1.29129e-10	20.9551	15.8383	4.51951	5.15314e-06	chr3:38886940-39011985(+)	17165	ENSMUSG00000046743	protein_coding	329628	2.00726	0.954962	0.092878	-3.09155	-0.763041	0.0343072	4.5518	5.28037	0.000195727
ENSMUSG00000030016.14	Zfp638	3.41995	8.03397	22.9601	2.56574e-13	1.51729e-10	20.8763	33.0621	3.45346	7.37618e-08	chr6:83867109-83989550(+)	15810	ENSMUSG00000030016	protein_coding	18139	1.14113	0.402068	0.298502	-1.97016	-0.305908	0.116918	2.36328	3.62634	0.00348423
ENSMUSG00000020900.15	Myh10	3.48749	9.13099	22.4662	3.55183e-13	1.94675e-10	20.6049	19.8002	3.04371	1.43141e-06	chr11:68691559-68816632(+)	10458	ENSMUSG00000020900	protein_coding	77579	6.46522	1.32956	0.000727839	0.33339	0.0623952	0.754857	2.38596	2.73776	0.0180329
ENSMUSG00000096054.2	Syne1	3.20491	8.49078	22.4696	3.54375e-13	1.94675e-10	20.5887	30.3095	2.7318	1.22138e-07	chr10:5020203-5550692(-)	11801	ENSMUSG00000096054	protein_coding	64009	-1.76679	-0.40429	0.129121	-1.55353	-0.218556	0.192049	1.52851	2.65333	0.0210783
ENSMUSG00000031540.13	Kat6a	3.26852	7.89088	22.0869	4.5807e-13	2.45089e-10	20.3086	16.9419	3.17964	3.50487e-06	chr8:22859535-22943259(+)	9180	ENSMUSG00000031540	protein_coding	244349	8.26173	1.30676	0.000197217	3.00813	0.480932	0.0373259	1.78241	2.48245	0.0288621
ENSMUSG00000027882.18	Stxbp3	4.28248	5.28478	22.8521	2.75331e-13	1.58647e-10	20.2275	40.1925	4.18191	2.37223e-08	chr3:108793176-108840526(-)	5340	ENSMUSG00000027882	protein_coding	20912	6.73812	2.0615	0.000586348	-4.03611	-1.16772	0.0142595	4.12081	4.54377	0.000676661
ENSMUSG00000069601.13	Ank3	3.34445	10.5456	21.2426	8.19249e-13	4.26293e-10	19.7505	11.0918	3.13239	3.87615e-05	chr10:69533772-70027438(+)	33152	ENSMUSG00000069601	protein_coding	11735	7.79474	1.19716	0.000270141	2.15963	0.444088	0.0938086	2.36982	2.82093	0.0154584
ENSMUSG00000024073.14	Birc6	2.3902	8.25599	21.1424	8.79051e-13	4.38979e-10	19.6917	48.5478	2.27583	7.90883e-09	chr17:74528295-74703356(+)	28830	ENSMUSG00000024073	protein_coding	12211	3.05126	0.696119	0.0233029	-3.20595	-0.535986	0.0306171	2.38333	4.11348	0.00144293
ENSMUSG00000027422.15	Rrbp1	2.82186	7.25973	21.216	8.34678e-13	4.26293e-10	19.6851	37.0166	2.91689	3.82739e-08	chr2:143947395-144011263(-)	8786	ENSMUSG00000027422	protein_coding	81910	5.91285	1.76813	0.00115338	-1.71369	-0.507922	0.158471	3.95868	4.73081	0.000490408
ENSMUSG00000034675.17	Dbn1	4.65415	6.3014	20.704	1.20075e-12	5.86591e-10	19.215	33.031	3.92331	7.41647e-08	chr13:55473429-55488111(-)	4514	ENSMUSG00000034675	protein_coding	56320	7.77054	1.88905	0.000274701	1.27192	0.291487	0.269399	2.53434	1.90366	0.0812552
ENSMUSG00000021097.14	Clmn	3.11229	8.04725	20.311	1.59649e-12	7.63325e-10	19.1008	18.0172	3.0248	2.46251e-06	chr12:104763114-104865076(-)	11962	ENSMUSG00000021097	protein_coding	94040	4.19717	1.09693	0.0060754	-3.67839	-0.959119	0.0195662	3.70773	3.517	0.0042586
ENSMUSG00000061751.15	Kalrn	3.10464	7.08661	20.2789	1.63448e-12	7.6521e-10	19.0271	25.9889	3.106	2.97724e-07	chr16:33974258-34573532(-)	18660	ENSMUSG00000061751	protein_coding	545156	4.54859	1.15214	0.00418624	38.9072	4.23917	1.59714e-06	-3.68369	-9.31646	7.76861e-07
ENSMUSG00000055817.17	Mta3	2.83605	7.95603	20.1126	1.847e-12	8.47056e-10	18.9552	29.3393	3.05698	1.47494e-07	chr17:83706163-83821516(+)	5319	ENSMUSG00000055817	protein_coding	116871	2.31441	0.51802	0.0611463	3.90412	0.685962	0.0159904	3.31327	14.6759	5.10785e-09
ENSMUSG00000051586.16	Mical3	3.06029	7.23699	19.9492	2.08468e-12	9.18565e-10	18.8032	24.0367	2.63346	4.67698e-07	chr6:120931707-121130999(-)	22950	ENSMUSG00000051586	protein_coding	194401	5.11351	1.01034	0.00238542	-1.56962	-0.499724	0.188369	2.63913	2.56975	0.0245881
ENSMUSG00000063450.14	Syne2	4.31878	5.77959	20.0692	1.90724e-12	8.57189e-10	18.6868	18.9153	3.75667	1.86207e-06	chr12:75818134-76110926(+)	26726	ENSMUSG00000063450	protein_coding	319565	7.63335	1.75206	0.000302301	1.191	0.354195	0.296707	2.9097	2.68104	0.0200271
ENSMUSG00000037541.20	Shank2	2.43892	7.50333	18.6982	5.43713e-12	2.30948e-09	17.8826	19.1891	2.41161	1.71439e-06	chr7:144001928-144424494(+)	10597	ENSMUSG00000037541	protein_coding	210274	7.04469	1.54014	0.000463733	-0.822826	-0.140875	0.454853	-0.022417	-0.0226621	0.982293
ENSMUSG00000036095.10	Dgkb	2.18827	8.16844	18.535	6.18823e-12	2.57522e-09	17.7637	43.0202	2.07862	1.59766e-08	chr12:37880705-38633410(+)	5544	ENSMUSG00000036095	protein_coding	217480	10.6627	2.052	4.83338e-05	-2.92107	-0.453635	0.0408096	1.31732	1.87383	0.0855502
ENSMUSG00000046111.16	Cep295	3.81672	5.93243	18.6959	5.44688e-12	2.30948e-09	17.7569	13.1794	4.05701	1.46686e-05	chr9:15316915-15357788(-)	11641	ENSMUSG00000046111	protein_coding	319675	5.65485	1.05719	0.00144629	-1.67001	-0.379508	0.166978	2.55634	2.45479	0.0303606
ENSMUSG00000028053.13	Ash1l	2.70076	9.01384	18.224	7.94165e-12	3.18687e-09	17.5005	15.9407	2.37277	4.96686e-06	chr3:88950622-89079375(+)	14838	ENSMUSG00000028053	protein_coding	192195	6.39157	0.788299	0.000772516	-2.08493	-0.274695	0.102264	1.3304	2.33021	0.0380936
ENSMUSG00000028402.17	Mpdz	3.17968	6.59372	18.1941	8.13603e-12	3.2076e-09	17.4478	28.248	3.16287	1.83731e-07	chr4:81278500-81442815(-)	12437	ENSMUSG00000028402	protein_coding	17475	7.9696	1.71916	0.000239675	2.93561	0.580203	0.0402022	2.21479	2.98746	0.0113489
ENSMUSG00000037536.13	Fbxo34	3.69864	5.90797	18.2557	7.74066e-12	3.16269e-09	17.4248	13.8184	3.62736	1.12134e-05	chr14:47472561-47531962(+)	3726	ENSMUSG00000037536	protein_coding	78938	6.5878	1.67876	0.000659909	0.974602	0.193876	0.382596	1.80607	1.61829	0.131615
ENSMUSG00000038241.16	Cep250	3.3403	6.08777	18.0988	8.79057e-12	3.40589e-09	17.3289	21.336	2.91575	9.30751e-07	chr2:155956458-155998900(+)	10373	ENSMUSG00000038241	protein_coding	16328	3.78302	1.08115	0.00964858	0.0155293	0.00695616	0.988321	3.23739	5.80311	8.49614e-05
ENSMUSG00000039585.15	Myo9a	2.46882	8.38189	17.8836	1.04828e-11	3.92617e-09	17.2357	43.4387	2.17071	1.51021e-08	chr9:59750896-59928866(+)	13034	ENSMUSG00000039585	protein_coding	270163	5.28506	0.633028	0.00202771	-2.05711	-0.351586	0.105622	1.74959	3.0431	0.0102349
ENSMUSG00000027400.11	Pdyn	2.86993	6.37279	17.7624	1.15852e-11	4.21589e-09	17.0919	25.6843	2.75525	3.18744e-07	chr2:129686565-129699844(-)	2887	ENSMUSG00000027400	protein_coding	18610	2.56578	0.536288	0.0436775	-5.00626	-1.49028	0.00659453	4.82236	8.28904	2.64338e-06
ENSMUSG00000022443.16	Myh9	3.92488	5.97656	17.7576	1.16316e-11	4.21589e-09	17.0465	15.8704	3.26675	5.09396e-06	chr15:77760587-77842175(-)	12928	ENSMUSG00000022443	protein_coding	17886	6.43918	1.5835	0.000743285	0.0834853	0.0346774	0.937302	2.99693	2.44775	0.0307539
ENSMUSG00000051747.14	Ttn	3.57427	5.17726	17.9188	1.01841e-11	3.87892e-09	17.0377	8.31843	3.52412	0.000190016	chr2:76703980-76982547(-)	116825	ENSMUSG00000051747	protein_coding	22138	1.64027	0.964468	0.153491	-1.11159	-0.667357	0.32598	5.18629	3.79907	0.00254243
ENSMUSG00000031644.19	Nek1	3.47905	6.64912	17.6205	1.30348e-11	4.6495e-09	16.9948	13.8444	3.24193	1.10939e-05	chr8:60993195-61131346(+)	7886	ENSMUSG00000031644	protein_coding	18004	3.25277	0.559907	0.0181302	0.131342	0.0341962	0.90157	2.13078	3.12398	0.00880803
ENSMUSG00000058006.12	Mdn1	2.82558	7.86342	17.5111	1.42838e-11	5.0154e-09	16.9318	13.9472	2.48254	1.06373e-05	chr4:32657119-32775217(+)	21836	ENSMUSG00000058006	protein_coding	100019	0.811332	0.224137	0.449015	-3.49959	-1.71438	0.023084	4.18277	4.52945	0.000693679
ENSMUSG00000054808.14	Actn4	3.21996	5.94267	17.2282	1.81386e-11	6.27092e-09	16.6253	17.2435	2.92877	3.16764e-06	chr7:28893248-28962340(-)	6061	ENSMUSG00000054808	protein_coding	60595	6.74969	1.68109	0.00058109	4.99407	0.884649	0.00665401	0.461268	0.554459	0.589469
ENSMUSG00000033671.18	Cep350	2.4909	7.52096	17.1361	1.96221e-11	6.68102e-09	16.6165	50.743	2.23814	6.11433e-09	chr1:155844964-155973255(-)	16520	ENSMUSG00000033671	protein_coding	74081	3.61106	0.497253	0.0117823	-0.432408	-0.142715	0.686771	2.55223	3.18666	0.00784096
ENSMUSG00000020961.14	Ston2	3.23842	6.23394	16.809	2.60183e-11	8.72661e-09	16.3027	11.8852	3.39689	2.62977e-05	chr12:91638542-91788387(-)	6915	ENSMUSG00000020961	protein_coding	108800	0.91258	0.360993	0.397623	-0.933192	-0.364418	0.401299	5.16582	9.77864	4.63127e-07
ENSMUSG00000061603.7	Akap6	2.73624	9.41363	16.7788	2.67113e-11	8.8273e-09	16.253	15.8048	2.45786	5.21591e-06	chr12:52699383-53151015(+)	10263	ENSMUSG00000061603	protein_coding	238161	3.2879	0.480689	0.017365	-1.63134	-0.233427	0.174905	2.35832	3.32014	0.00612332
ENSMUSG00000027301.7	Oxt	5.88061	6.50591	16.6702	2.93725e-11	9.56607e-09	16.1891	18.2239	5.29152	2.30638e-06	chr2:130576173-130577054(+)	537	ENSMUSG00000027301	protein_coding	18429	-0.317064	-0.652924	0.762239	-2.80263	-5.8025	0.0461688	16.4287	18.767	3.01393e-10
ENSMUSG00000022272.17	Myo10	2.85688	6.91799	16.4378	3.60562e-11	1.14137e-08	16.0093	18.9762	2.62132	1.82797e-06	chr15:25622525-25813673(+)	10122	ENSMUSG00000022272	protein_coding	17909	-0.202386	-0.0514949	0.846491	-3.40149	-0.890683	0.0253293	3.97302	4.42977	0.000825172
ENSMUSG00000037727.6	Avp	3.9794	8.00166	16.4308	3.62827e-11	1.14137e-08	15.9964	68.0296	4.63597	1.10924e-09	chr2:130580620-130582554(-)	577	ENSMUSG00000037727	protein_coding	11998	-1.09051	-3.88343	0.318487	-4.45411	-5.75038	0.0100794	15.4313	15.6445	2.4609e-09
ENSMUSG00000025982.13	Sf3b1	1.95458	8.11923	16.3885	3.76719e-11	1.15967e-08	15.9566	31.7703	1.96106	9.29561e-08	chr1:54985169-55027481(-)	11370	ENSMUSG00000025982	protein_coding	81898	4.23018	0.955854	0.00586204	-0.880944	-0.150413	0.425976	1.6243	6.19616	4.65215e-05
ENSMUSG00000042439.12	Zfp532	2.44566	7.25073	16.1795	4.54258e-11	1.36108e-08	15.7827	15.7233	2.50571	5.37234e-06	chr18:65580230-65689443(+)	11192	ENSMUSG00000042439	protein_coding	328977	2.52399	0.60727	0.0461689	1.6765	0.275552	0.165684	1.87554	6.79332	1.93992e-05
ENSMUSG00000064370.1	mt-Cytb	-1.62898	11.891	-16.4219	3.65693e-11	1.14137e-08	15.7764	-20.6094	-1.34236	1.1365e-06	chrM:14145-15288(+)	1144	ENSMUSG00000064370	protein_coding	17711	-11.7631	-3.93745	2.78725e-05	-17.5347	-8.4118	4.42312e-05	8.004	6.78959	1.95025e-05
ENSMUSG00000037608.15	Bclaf1	2.0182	8.82755	16.2134	4.40626e-11	1.33807e-08	15.7722	32.3144	2.06796	8.42335e-08	chr10:20312469-20344613(+)	8426	ENSMUSG00000037608	protein_coding	72567	2.44256	0.917	0.051468	4.26535	0.571186	0.0117546	1.2008	4.01661	0.0017162
ENSMUSG00000038564.10	Ift172	3.23066	6.00664	16.0401	5.15301e-11	1.50388e-08	15.6282	11.5482	3.0916	3.09145e-05	chr5:31253277-31291116(-)	6617	ENSMUSG00000038564	protein_coding	67661	2.52177	0.825659	0.0463058	0.201047	0.0438401	0.850045	2.46701	4.42498	0.000832117
ENSMUSG00000018593.12	Sparc	-1.53518	10.6057	-16.1525	4.65437e-11	1.37623e-08	15.6212	-18.3798	-1.25413	2.19622e-06	chr11:55394500-55420080(-)	3367	ENSMUSG00000018593	protein_coding	20692	-9.17731	-2.01859	0.000111026	-7.01774	-2.23285	0.00182127	5.44936	7.49988	7.3166e-06
ENSMUSG00000006307.16	Kmt2b	3.53102	5.70865	15.9754	5.46506e-11	1.5745e-08	15.5478	13.1788	3.21392	1.4672e-05	chr7:30568858-30588726(-)	9596	ENSMUSG00000006307	protein_coding	75410	3.25666	1.39429	0.0180437	3.02456	0.585219	0.0367078	1.96489	2.8769	0.0139342
ENSMUSG00000055567.17	Unc80	1.73667	9.08823	15.9603	5.54066e-11	1.57607e-08	15.5267	16.786	1.58807	3.69543e-06	chr1:66468367-66699866(+)	15143	ENSMUSG00000055567	protein_coding	329178	3.91429	0.503353	0.00830918	-1.50015	-0.249101	0.204789	1.52431	2.95517	0.01205
ENSMUSG00000041688.16	Amot	2.32874	6.36727	15.8247	6.27258e-11	1.76197e-08	15.4528	48.3853	2.53843	8.06466e-09	chrX:145446425-145505181(-)	8402	ENSMUSG00000041688	protein_coding	27494	5.03746	1.22305	0.00256666	-4.61008	-1.58284	0.00890759	4.08134	3.39339	0.00534807
ENSMUSG00000030739.18	Myh14	3.30498	5.24029	15.8076	6.37246e-11	1.76793e-08	15.3508	15.4536	2.77054	5.93036e-06	chr7:44605803-44670843(-)	7273	ENSMUSG00000030739	protein_coding	71960	3.2124	1.09202	0.019056	-1.48998	-0.509683	0.20731	4.13582	3.58572	0.00375354
ENSMUSG00000055322.15	Tns1	2.20529	6.93753	15.6943	7.07395e-11	1.89245e-08	15.3431	18.0599	1.90789	2.42927e-06	chr1:73910231-74124449(-)	16010	ENSMUSG00000055322	protein_coding	21961	-3.16159	-0.778563	0.0202955	1.35021	0.270619	0.245264	2.76816	7.38363	8.55317e-06
ENSMUSG00000086503.3	Xist	4.8095	8.60024	15.7157	6.93566e-11	1.89132e-08	15.3214	14.4174	5.43203	8.80916e-06	chrX:103460375-103483217(-)	17923	ENSMUSG00000086503	lincRNA		-0.132746	-5.08256	0.898856	-1.58911	-2.54904	0.184005	9.49785	5.37022	0.000169109
ENSMUSG00000024661.6	Fth1	-1.96364	8.97666	-15.7079	6.98556e-11	1.89132e-08	15.3052	-15.7281	-1.13168	5.36306e-06	chr19:9982703-9985092(+)	866	ENSMUSG00000024661	protein_coding	14319	-0.582903	-0.141842	0.581782	-17.1088	-2.08517	4.89733e-05	0.466055	0.55792	0.587177
ENSMUSG00000034163.10	Zfc3h1	2.83269	6.48468	15.5842	7.83589e-11	2.07163e-08	15.2373	14.7851	2.35349	7.63189e-06	chr10:115384959-115432772(+)	7848	ENSMUSG00000034163	protein_coding	216345	1.62839	0.731106	0.155995	1.12245	0.215498	0.321828	1.77366	5.38263	0.000165746
ENSMUSG00000019852.6	Arfgef3	1.98429	8.19848	15.5223	8.30129e-11	2.16915e-08	15.1568	36.1988	2.13564	4.3578e-08	chr10:18588011-18743758(-)	8216	ENSMUSG00000019852	protein_coding	215821	4.11102	0.747962	0.00667472	-1.60269	-0.248693	0.181028	2.21914	8.35499	2.43548e-06
ENSMUSG00000033228.7	Scaf11	2.52977	7.6571	15.4261	9.08416e-11	2.34643e-08	15.0834	10.7426	2.3942	4.63569e-05	chr15:96411698-96460843(-)	7724	ENSMUSG00000033228	protein_coding	72193	0.330102	0.0572095	0.752858	1.67113	0.281241	0.166754	1.9065	4.20572	0.00122444
ENSMUSG00000011751.16	Sptbn4	4.25767	5.49795	15.2149	1.10925e-10	2.8008e-08	14.8457	12.2281	3.84658	2.24034e-05	chr7:27356383-27447686(-)	9563	ENSMUSG00000011751	protein_coding	80297	7.47854	1.81767	0.000337381	3.86865	0.785863	0.0164974	2.34105	2.04325	0.0636689
ENSMUSG00000024236.18	Svil	3.34933	4.45978	15.2999	1.02332e-10	2.61318e-08	14.765	17.2822	3.29449	3.12724e-06	chr18:4920540-5119299(+)	10701	ENSMUSG00000024236	protein_coding	225115	1.38047	0.717322	0.218024	-2.3581	-1.44897	0.0748659	4.4708	3.04179	0.0102598
ENSMUSG00000061601.15	Pclo	1.45942	9.61839	15.1928	1.13282e-10	2.82853e-08	14.7622	28.6021	1.21036	1.70933e-07	chr5:14514918-14863459(+)	22457	ENSMUSG00000061601	protein_coding	26875	0.775723	0.181873	0.468196	-5.07889	-1.63737	0.0062531	1.99931	2.28725	0.0411747
ENSMUSG00000038116.16	Phf20	2.1749	6.93291	14.971	1.40116e-10	3.45328e-08	14.6637	15.5132	2.06411	5.8015e-06	chr2:156196466-156309952(+)	9988	ENSMUSG00000038116	protein_coding	228829	4.1851	0.964681	0.00615559	1.61671	0.279745	0.178005	1.19888	3.17988	0.00794019
ENSMUSG00000030516.14	Tjp1	1.8562	7.64166	14.9617	1.41377e-10	3.45328e-08	14.639	15.7655	1.62503	5.29073e-06	chr7:65296165-65527781(-)	7811	ENSMUSG00000030516	protein_coding	21872	5.5747	1.22118	0.00155403	-1.66426	-0.312297	0.168133	1.56033	2.29234	0.0407973
ENSMUSG00000033060.15	Lmo7	3.95515	4.22913	14.8681	1.54797e-10	3.74043e-08	14.3045	14.9727	3.62475	7.10264e-06	chr14:101729957-101934710(+)	11951	ENSMUSG00000033060	protein_coding	380928	3.80396	1.21345	0.00941961	-0.295392	-0.0611534	0.781756	0.0501135	0.0399559	0.968787
ENSMUSG00000003226.6	Ranbp2	1.95515	7.03912	14.5337	2.14861e-10	5.02953e-08	14.2348	27.6818	1.786	2.06598e-07	chr10:58446852-58494155(+)	9477	ENSMUSG00000003226	protein_coding	19386	2.78934	0.335058	0.0325776	-1.91877	-0.330412	0.124203	1.33311	1.81336	0.0948957
ENSMUSG00000019913.3	Sim1	3.0245	4.78502	14.6279	1.95775e-10	4.65682e-08	14.2315	19.1211	2.46185	1.74972e-06	chr10:50895651-50989152(+)	7355	ENSMUSG00000019913	protein_coding	20464	-1.8302	-6.16455	0.118378	1.61894	1.10452	0.177529	9.16934	8.4545	2.15428e-06
ENSMUSG00000028434.12	Epb41l4b	2.36368	7.04385	14.4847	2.25541e-10	5.22512e-08	14.186	14.1564	2.08267	9.77418e-06	chr4:56991972-57143437(-)	8858	ENSMUSG00000028434	protein_coding	54357	1.00454	0.267598	0.354966	-2.17241	-0.43907	0.0924411	2.68704	8.16446	3.08969e-06
ENSMUSG00000015222.17	Map2	1.40011	10.8413	14.6222	1.96866e-10	4.65682e-08	14.1001	15.4933	1.27199	5.84416e-06	chr1:66175273-66442583(+)	16449	ENSMUSG00000015222	protein_coding	17756	-3.505	-0.768254	0.013358	-5.6997	-0.80931	0.00406079	1.78884	3.53102	0.00415017
ENSMUSG00000062151.13	Unc13c	2.3422	7.61397	14.3969	2.46164e-10	5.64469e-08	14.0795	11.7451	2.2093	2.81122e-05	chr9:73479422-73968966(-)	8796	ENSMUSG00000062151	protein_coding	208898	-2.34109	-0.419091	0.0589845	-0.8287	-0.219871	0.451866	3.33592	4.62953	0.000583469
ENSMUSG00000026553.17	Copa	2.40155	8.39623	14.3387	2.60909e-10	5.92238e-08	13.9828	8.87332	1.89893	0.000133575	chr1:172082529-172122330(+)	9427	ENSMUSG00000026553	protein_coding	12847	4.5068	0.636312	0.00437172	4.72616	0.707644	0.00814076	1.77504	6.10364	5.35043e-05
ENSMUSG00000021767.16	Kat6b	2.36609	7.11803	14.1997	3.00073e-10	6.74324e-08	13.8975	8.14571	1.3928	0.000212933	chr14:21481434-21672478(+)	16826	ENSMUSG00000021767	protein_coding	54169	2.80754	0.416543	0.0318183	3.05537	0.505984	0.0355803	0.683198	1.65347	0.124187
ENSMUSG00000056919.9	Cep162	2.69261	6.28202	14.0816	3.38262e-10	7.42917e-08	13.7915	20.2993	2.90877	1.24024e-06	chr9:87189577-87255536(-)	11607	ENSMUSG00000056919	protein_coding	382090	7.01756	1.72071	0.000473301	-0.749812	-0.202395	0.493273	2.4931	3.58291	0.00377297
ENSMUSG00000040481.17	Bptf	1.54575	8.47988	14.0751	3.40515e-10	7.42917e-08	13.7071	18.6892	1.40437	1.99535e-06	chr11:107033081-107132127(-)	14081	ENSMUSG00000040481	protein_coding	207165	2.11687	0.320034	0.0799583	2.71633	0.455338	0.0505859	1.50165	4.62018	0.000592939
ENSMUSG00000030536.10	Iqgap1	3.18168	4.97419	14.0476	3.50181e-10	7.5666e-08	13.7037	18.2492	3.16015	2.28807e-06	chr7:80711583-80825974(-)	16538	ENSMUSG00000030536	protein_coding	29875	0.0839826	0.0406538	0.935879	-1.448	-0.433315	0.218054	3.2395	4.01955	0.00170716
ENSMUSG00000027520.15	Zdbf2	2.41131	8.70953	14.0007	3.67373e-10	7.86248e-08	13.6137	11.96	2.20967	2.53853e-05	chr1:63273265-63314576(+)	12659	ENSMUSG00000027520	protein_coding	73884	-0.921515	-0.321603	0.393311	-2.75828	-0.547058	0.048381	3.93566	13.2728	1.59497e-08
ENSMUSG00000063077.14	Kif1b	1.41927	10.2858	14.0841	3.374e-10	7.42917e-08	13.5861	24.2091	1.24757	4.4877e-07	chr4:149176319-149307693(-)	17608	ENSMUSG00000063077	protein_coding	16561	3.66587	0.37023	0.0110499	-0.541039	-0.0752597	0.615963	0.7079	1.38821	0.190352
ENSMUSG00000000631.20	Myo18a	2.39044	6.74191	13.8785	4.16495e-10	8.66617e-08	13.5788	18.9697	1.9413	1.83159e-06	chr11:77763246-77865980(+)	16037	ENSMUSG00000000631	protein_coding	360013	4.91529	1.05691	0.00289165	3.56058	0.841267	0.0218062	1.3579	1.76713	0.102652
ENSMUSG00000025885.18	Myo5b	2.86762	4.89728	13.923	3.97843e-10	8.35546e-08	13.5759	13.4194	2.32191	1.32421e-05	chr18:74440936-74771493(+)	9766	ENSMUSG00000025885	protein_coding	17919	3.94146	1.45267	0.00805882	5.14292	1.00355	0.00596971	0.511148	1.11189	0.288008
ENSMUSG00000041607.16	Mbp	-1.62497	9.9263	-13.777	4.62568e-10	9.53655e-08	13.3003	-8.46902	-1.07322	0.000172342	chr18:82475146-82585637(+)	8403	ENSMUSG00000041607	protein_coding	17196	-7.24431	-1.21425	0.000399811	-4.12281	-1.05863	0.0132436	1.73191	5.26559	0.000200514
ENSMUSG00000052374.14	Actn2	4.71272	3.70349	13.9371	3.92119e-10	8.31292e-08	13.2439	17.0118	4.25793	3.42306e-06	chr13:12269426-12340760(-)	3694	ENSMUSG00000052374	protein_coding	11472	4.07081	2.09475	0.00697702	-6.38244	-2.74513	0.0026341	3.72257	2.30314	0.0400083
ENSMUSG00000021279.4	Cdc42bpb	2.34097	6.85775	13.5439	5.90139e-10	1.17517e-07	13.2255	19.499	2.07448	1.56343e-06	chr12:111292972-111377718(-)	6718	ENSMUSG00000021279	protein_coding	217866	4.11089	0.77532	0.00667568	6.24922	1.07984	0.00285728	0.942159	2.32558	0.0384149
ENSMUSG00000015501.10	Hivep2	1.72592	7.2792	13.5259	6.01393e-10	1.17517e-07	13.1915	18.8248	1.80165	1.91413e-06	chr10:13966075-14151374(+)	13720	ENSMUSG00000015501	protein_coding	15273	7.3321	1.94134	0.000374963	4.2144	0.548024	0.0122626	-1.29948	-1.97123	0.0722479
ENSMUSG00000033943.15	Mga	1.89665	7.75045	13.5341	5.96213e-10	1.17517e-07	13.1773	16.7422	1.59317	3.75122e-06	chr2:119897228-119969581(+)	15340	ENSMUSG00000033943	protein_coding	29808	5.98561	0.898314	0.00108352	-2.39975	-0.419422	0.0714568	1.69794	3.14585	0.00845761
ENSMUSG00000022016.15	Akap11	1.59372	9.10784	13.6141	5.48188e-10	1.1199e-07	13.1763	27.403	1.45372	2.19071e-07	chr14:78492246-78536860(-)	9419	ENSMUSG00000022016	protein_coding	219181	0.435593	0.0573999	0.678793	-1.8529	-0.296862	0.13426	1.88809	3.53958	0.00408539
ENSMUSG00000032332.17	Col12a1	3.49025	4.60945	13.5543	5.83724e-10	1.17517e-07	13.1708	10.1273	3.36592	6.43934e-05	chr9:79598991-79718831(-)	15228	ENSMUSG00000032332	protein_coding	12816	7.16781	1.84373	0.000423024	0.919865	0.289169	0.407478	2.68	2.88763	0.0136594
ENSMUSG00000018501.17	Ncor1	1.59362	8.06799	13.5421	5.91265e-10	1.17517e-07	13.1678	33.068	1.48028	7.36856e-08	chr11:62316426-62458541(-)	12811	ENSMUSG00000018501	protein_coding	20185	2.82199	0.72714	0.031229	0.336816	0.0508662	0.752451	0.161329	0.344237	0.736637
ENSMUSG00000045471.4	Hcrt	-2.32986	5.74217	-13.4591	6.45393e-10	1.25028e-07	13.137	-7.57505	-1.89177	0.000314981	chr11:100761069-100762931(-)	749	ENSMUSG00000045471	protein_coding	15171	-0.317064	-0.652924	0.762239	-0.0115478	-0.0181446	0.991315	10.4275	19.0884	2.47435e-10
ENSMUSG00000037926.15	Ssh2	1.94661	6.85751	13.3944	6.91215e-10	1.32761e-07	13.0673	18.2418	1.9058	2.29342e-06	chr11:77216287-77460220(+)	18519	ENSMUSG00000037926	protein_coding	237860	4.18933	0.762544	0.00612737	-0.371703	-0.0991074	0.728149	0.851322	1.50401	0.158482
ENSMUSG00000027288.16	Zfp106	1.90571	9.13353	13.3665	7.12017e-10	1.35597e-07	12.9038	15.1826	1.72868	6.56065e-06	chr2:120506820-120563843(-)	10429	ENSMUSG00000027288	protein_coding	20402	-0.437198	-0.0629831	0.677693	-2.3795	-0.362893	0.0730915	1.60747	3.32794	0.00603562
ENSMUSG00000033282.14	Rpgrip1l	2.46019	6.16174	13.1592	8.8909e-10	1.66497e-07	12.8323	11.6781	2.51517	2.90313e-05	chr8:91217030-91313262(-)	14688	ENSMUSG00000033282	protein_coding	244585	-0.0223478	-0.00631261	0.982916	-2.88533	-0.56174	0.0423471	2.22143	4.79412	0.000440239
ENSMUSG00000019856.13	Fam184a	2.26386	5.6522	13.1075	9.40119e-10	1.73167e-07	12.7791	20.8574	1.91134	1.0608e-06	chr10:53633145-53750909(-)	4353	ENSMUSG00000019856	protein_coding	75906	3.79644	0.73627	0.00950116	-0.757747	-0.160588	0.488982	1.72433	2.75166	0.0175751
ENSMUSG00000035569.17	Ankrd11	2.64554	9.13129	13.2449	8.10769e-10	1.53106e-07	12.7664	15.0667	2.70824	6.85366e-06	chr8:122883822-123042277(-)	16580	ENSMUSG00000035569	protein_coding	77087	7.28549	1.41701	0.000387927	0.549966	0.162683	0.610344	1.68456	1.78692	0.0992643
ENSMUSG00000045103.17	Dmd	1.80683	7.3558	13.1247	9.22791e-10	1.7138e-07	12.7543	26.682	1.51669	2.55652e-07	chrX:82948870-85206141(+)	23801	ENSMUSG00000045103	protein_coding	13405	8.85103	1.53078	0.000135435	0.518049	0.086689	0.630577	0.645359	0.762605	0.460455
ENSMUSG00000020023.17	Tmcc3	2.23971	6.56155	13.0393	1.0123e-09	1.84947e-07	12.6931	26.1224	2.04194	2.89025e-07	chr10:94311949-94590956(+)	7153	ENSMUSG00000020023	protein_coding	319880	-2.78402	-0.618347	0.0328032	-3.48605	-0.96043	0.0233795	4.12555	8.51344	2.00429e-06
ENSMUSG00000019971.9	Cep290	2.23324	6.28851	13.0016	1.05479e-09	1.91155e-07	12.6597	22.0728	1.8706	7.652e-07	chr10:100488289-100573655(+)	8006	ENSMUSG00000019971	protein_coding	216274	-0.503871	-0.240536	0.632817	-1.20372	-0.23094	0.29225	1.5707	4.11398	0.00144165
ENSMUSG00000056608.14	Chd9	1.54544	7.71848	12.9246	1.14726e-09	2.04612e-07	12.5134	11.8346	1.05185	2.69375e-05	chr8:90828352-91054516(+)	23148	ENSMUSG00000056608	protein_coding	109151	0.158294	0.0274052	0.879564	-4.37755	-0.679828	0.0107219	1.1042	3.15026	0.00838867
ENSMUSG00000050721.8	Plekho2	2.85714	4.61892	12.7947	1.32348e-09	2.34183e-07	12.4008	13.5103	2.57072	1.27446e-05	chr9:65554386-65580040(-)	3271	ENSMUSG00000050721	protein_coding	102595	-1.74069	-1.17805	0.133815	-1.78489	-1.2237	0.14556	4.47551	14.5937	5.44522e-09
ENSMUSG00000024027.7	Glp1r	2.91254	4.49519	12.7639	1.36936e-09	2.40408e-07	12.3547	7.65387	3.07969	0.000297965	chr17:30901867-30936510(+)	1480	ENSMUSG00000024027	protein_coding	14652	1.29356	2.86606	0.244692	2.23899	1.46316	0.0856612	7.26503	6.4176	3.34471e-05
ENSMUSG00000014602.15	Kif1a	1.26066	10.782	12.9514	1.11418e-09	2.00302e-07	12.3034	19.7221	1.33953	1.46433e-06	chr1:93015464-93101951(-)	9330	ENSMUSG00000014602	protein_coding	16560	5.63603	1.18789	0.0014708	3.13109	0.410952	0.032976	0.970985	1.97088	0.0722917
ENSMUSG00000043962.16	Thrap3	1.9467	7.21797	12.6839	1.49638e-09	2.60672e-07	12.2706	31.5925	1.79764	9.6032e-08	chr4:126164082-126202760(-)	9234	ENSMUSG00000043962	protein_coding	230753	1.86806	1.26449	0.112393	4.63411	0.708368	0.00874195	0.876962	3.07873	0.00957967
ENSMUSG00000021587.4	Pcsk1	2.34259	5.85385	12.5208	1.79583e-09	3.05727e-07	12.1374	38.1713	2.13346	3.20179e-08	chr13:75089826-75132498(+)	3241	ENSMUSG00000021587	protein_coding	18548	0.149478	0.0458609	0.886212	2.42293	0.556	0.0696351	3.67325	10.8171	1.55028e-07
ENSMUSG00000005871.14	Apc	1.4441	8.90905	12.6225	1.60247e-09	2.77006e-07	12.0865	13.8313	1.20646	1.11541e-05	chr18:34220924-34322189(+)	15753	ENSMUSG00000005871	protein_coding	11789	1.45303	0.248288	0.197823	-2.40425	-0.544016	0.0710983	0.712142	1.05694	0.311394
ENSMUSG00000032560.13	Dnajc13	1.9574	6.27622	12.4801	1.88023e-09	3.17688e-07	12.0814	21.574	1.61347	8.73071e-07	chr9:104151282-104262930(-)	11938	ENSMUSG00000032560	protein_coding	235567	2.92141	0.531359	0.0274805	0.689986	0.132827	0.526517	1.36643	3.17874	0.0079571
ENSMUSG00000034751.16	Mast4	1.55795	7.40809	12.4508	1.94342e-09	3.235e-07	11.9948	25.53	1.4566	3.30055e-07	chr13:102732486-103334497(-)	32326	ENSMUSG00000034751	protein_coding	328329	0.304057	0.0963341	0.771641	3.36123	0.598776	0.0263245	1.23086	4.30854	0.00102084
ENSMUSG00000075324.13	Fign	2.31388	5.30838	12.3774	2.1118e-09	3.46398e-07	11.979	20.757	2.00532	1.09072e-06	chr2:63971507-64098038(-)	9969	ENSMUSG00000075324	protein_coding	60344	-2.89885	-1.86083	0.0282863	-6.54138	-2.02879	0.00239498	4.39689	12.2834	3.80275e-08
ENSMUSG00000097971.3	Gm26917	3.65907	3.58349	12.528	1.78142e-09	3.05588e-07	11.9171	30.5888	3.95455	1.1581e-07	chr17:39843013-39846341(+)	3329	ENSMUSG00000097971	lincRNA		7.07855	1.89278	0.000452102	-0.389653	-0.210822	0.715789	4.37249	2.10179	0.0574057
ENSMUSG00000044791.16	Setd2	1.88075	7.30592	12.369	2.13215e-09	3.47201e-07	11.9056	13.2196	1.67864	1.44174e-05	chr9:110532597-110618633(+)	10754	ENSMUSG00000044791	protein_coding	235626	1.90664	0.258446	0.106604	1.0319	0.173075	0.357948	1.52191	3.19344	0.00774301
ENSMUSG00000042744.16	Gm15800	1.7057	8.98579	12.4331	1.98269e-09	3.27611e-07	11.8601	31.5185	1.57533	9.73469e-08	chr5:121220219-121368577(+)	16443	ENSMUSG00000042744	protein_coding	269700	4.89609	0.903828	0.00294686	-0.693492	-0.134483	0.524525	1.5904	3.30962	0.00624372
ENSMUSG00000062296.8	Trank1	2.12207	7.16166	12.3065	2.28925e-09	3.67457e-07	11.8419	17.824	1.98512	2.61969e-06	chr9:111311739-111395775(+)	13123	ENSMUSG00000062296	protein_coding	320429	-2.76224	-0.417734	0.033745	-4.81486	-2.53119	0.00760793	3.1821	3.06631	0.00980322
ENSMUSG00000031442.20	Mcf2l	2.25757	5.98285	12.2596	2.41524e-09	3.8493e-07	11.839	17.67	2.15778	2.75344e-06	chr8:12873806-13020905(+)	12760	ENSMUSG00000031442	protein_coding	17207	4.37909	0.750135	0.00499884	-0.816752	-0.217564	0.457959	1.57318	1.81257	0.0950237
ENSMUSG00000025272.16	Tro	1.43267	7.99342	12.3476	2.18456e-09	3.53175e-07	11.8371	25.4815	1.6143	3.33703e-07	chrX:150645304-150657583(-)	7296	ENSMUSG00000025272	protein_coding	56191	4.7344	0.985009	0.00346259	-1.1463	-0.220024	0.312874	2.68	6.25378	4.26664e-05
ENSMUSG00000034892.8	Rps29	-2.37348	5.98249	-12.2457	2.45411e-09	3.87928e-07	11.8308	-8.49593	-1.51335	0.000169389	chr12:69157722-69159186(-)	693	ENSMUSG00000034892	protein_coding	20090	-2.70491	-2.75426	0.0363655	-7.0207	-1.61828	0.00181825	0.250083	0.199298	0.845373
ENSMUSG00000028785.12	Hpca	-2.24556	6.4886	-12.2277	2.5052e-09	3.90951e-07	11.7975	-7.22652	-1.12002	0.000405062	chr4:129111570-129122036(-)	2917	ENSMUSG00000028785	protein_coding	15444	0.797939	0.249687	0.456162	10.3546	1.15187	0.000385052	-3.8802	-2.74499	0.0177932
ENSMUSG00000026219.14	Trip12	1.38482	8.23892	12.2406	2.46857e-09	3.87928e-07	11.6938	24.1718	1.33193	4.5279e-07	chr1:84721189-84840516(-)	16601	ENSMUSG00000026219	protein_coding	14897	2.93081	1.00769	0.0271523	2.89111	0.446135	0.0420941	0.699733	2.24292	0.044602
ENSMUSG00000064351.1	mt-Co1	-1.38871	13.0789	-12.4654	1.9115e-09	3.20562e-07	11.538	-13.1994	-1.24735	1.45427e-05	chrM:5328-6872(+)	1545	ENSMUSG00000064351	protein_coding	17708	-7.93457	-3.43931	0.000245445	-35.8007	-9.2552	2.26158e-06	7.90266	4.32993	0.000983099
ENSMUSG00000030554.16	Synm	2.25843	5.60335	11.9388	3.50088e-09	5.38848e-07	11.4774	13.4775	2.00167	1.29216e-05	chr7:67730160-67759742(-)	7933	ENSMUSG00000030554	protein_coding	233335	3.18708	0.738435	0.0196629	0.301975	0.0622841	0.777068	1.66409	2.35445	0.0364539
ENSMUSG00000038708.10	Golga4	1.49341	7.74893	12.0056	3.23806e-09	5.01832e-07	11.4511	12.3848	1.1916	2.08501e-05	chr9:118506267-118582519(+)	13602	ENSMUSG00000038708	protein_coding	54214	1.01999	0.186768	0.34817	-2.30914	-0.459486	0.0791078	1.35465	3.56649	0.0038884
ENSMUSG00000000214.11	Th	2.15103	5.82085	11.8056	4.09405e-09	6.25861e-07	11.316	22.6393	2.17877	6.61057e-07	chr7:142892752-142931128(-)	2364	ENSMUSG00000000214	protein_coding	21823	6.11507	2.91238	0.000970891	-2.29223	-1.49469	0.0806355	5.40687	7.19575	1.10471e-05
ENSMUSG00000032011.4	Thy1	-1.91805	8.02927	-11.7863	4.18823e-09	6.35931e-07	11.1803	-13.6086	-1.07234	1.22308e-05	chr9:44043384-44048579(+)	1735	ENSMUSG00000032011	protein_coding	21838	-1.94116	-0.636436	0.101678	4.62802	0.765642	0.0087836	-2.30499	-4.93009	0.000349807
ENSMUSG00000041133.11	Smc1a	1.55975	7.54313	11.5878	5.30449e-09	7.89421e-07	10.96	17.3848	1.69872	3.02285e-06	chrX:152016428-152062694(+)	5769	ENSMUSG00000041133	protein_coding	24061	2.00307	1.14569	0.0934125	4.84919	0.753599	0.00741301	1.0724	3.17815	0.00796578
ENSMUSG00000028176.11	Lrrc7	1.67977	6.39827	11.5278	5.70083e-09	8.37315e-07	10.9598	14.6905	1.25401	7.91626e-06	chr3:158082891-158562221(-)	9816	ENSMUSG00000028176	protein_coding	242274	3.14796	0.97665	0.0206429	0.4115	0.0629919	0.700885	-0.275979	-0.999273	0.337424
ENSMUSG00000021027.15	Ralgapa1	1.58668	7.49397	11.5756	5.38234e-09	7.95737e-07	10.9493	17.0271	1.38379	3.40556e-06	chr12:55602929-55821167(-)	7874	ENSMUSG00000021027	protein_coding	56784	3.06872	0.504684	0.0227961	-2.33564	-0.366266	0.0767795	1.05564	2.01612	0.0667835
ENSMUSG00000038056.15	Kmt2c	1.60692	8.04348	11.6062	5.18866e-09	7.77331e-07	10.9452	10.7837	1.29713	4.53792e-05	chr5:25271798-25498783(-)	20291	ENSMUSG00000038056	protein_coding	231051	-0.120221	-0.0244529	0.908343	-3.72793	-0.794061	0.0187064	1.99261	4.65504	0.000558417
ENSMUSG00000026879.14	Gsn	2.80202	4.86253	11.4623	6.16955e-09	8.94465e-07	10.9203	12.9559	2.21419	1.61602e-05	chr2:35256380-35307892(+)	3157	ENSMUSG00000026879	protein_coding	227753	4.7489	0.97571	0.00341237	-4.49777	-1.75477	0.00973362	3.00204	2.04343	0.0636494
ENSMUSG00000004558.14	Ndrg2	-1.44077	10.4554	-11.7276	4.48996e-09	6.7717e-07	10.8953	-12.2114	-1.11208	2.25772e-05	chr14:51905271-51913488(-)	2157	ENSMUSG00000004558	protein_coding	29811	-6.10927	-1.72902	0.000975637	-4.0118	-0.577115	0.0145608	1.74686	2.12227	0.0553536
ENSMUSG00000030761.15	Myo7a	2.61512	4.51016	11.4496	6.26498e-09	9.02479e-07	10.8945	18.9167	2.11313	1.86128e-06	chr7:98051060-98119524(-)	8566	ENSMUSG00000030761	protein_coding	17921	0.192346	0.0579691	0.853995	3.87478	1.22076	0.0164084	2.11977	3.2919	0.00645183
ENSMUSG00000056602.11	Fry	1.35563	8.09683	11.5037	5.86881e-09	8.56389e-07	10.8151	21.6495	1.17972	8.55655e-07	chr5:150118645-150497753(+)	29729	ENSMUSG00000056602	protein_coding	320365	-0.437892	-0.0616685	0.677218	-1.15483	-0.206838	0.30973	1.38152	3.801	0.00253355
ENSMUSG00000019841.15	Rev3l	1.79696	7.32154	11.4178	6.51101e-09	9.31946e-07	10.7663	22.5493	1.58368	6.76436e-07	chr10:39732118-39875211(+)	13293	ENSMUSG00000019841	protein_coding	19714	2.42086	0.376323	0.0529862	-4.76124	-0.919173	0.0079248	2.27201	3.80728	0.00250481
ENSMUSG00000030309.16	Caprin2	3.1765	3.74056	11.408	6.58871e-09	9.37098e-07	10.7577	21.278	2.87022	9.45478e-07	chr6:148842492-148896237(-)	14140	ENSMUSG00000030309	protein_coding	232560	-1.18261	-0.728524	0.282931	-0.50782	-0.245001	0.637146	3.991	7.44709	7.85267e-06
ENSMUSG00000045078.12	Rnf216	2.20868	5.4583	11.292	7.58925e-09	1.05275e-06	10.7101	15.0585	2.01796	6.87497e-06	chr5:142990893-143112994(-)	7182	ENSMUSG00000045078	protein_coding	108086	2.54271	0.453209	0.0450349	3.3641	0.601533	0.026252	0.972876	3.59748	0.0036735
ENSMUSG00000051339.10	2900026A02Rik	1.95602	6.65318	11.3227	7.30954e-09	1.02025e-06	10.693	14.5862	2.48816	8.24418e-06	chr5:113086323-113221236(-)	10814	ENSMUSG00000051339	protein_coding	243219	4.24837	1.01176	0.00574804	4.29874	1.07666	0.0114354	0.119229	0.333218	0.744731
ENSMUSG00000060735.4	Rxfp3	2.85868	3.6962	11.2837	7.66615e-09	1.05689e-06	10.6095	10.9182	2.74887	4.23393e-05	chr15:11033717-11037991(-)	4275	ENSMUSG00000060735	protein_coding	239336	3.70412	2.00418	0.0105688	-2.42558	-1.47546	0.0694295	4.96807	4.82676	0.000416504
ENSMUSG00000078185.3	Chml	2.06491	4.92454	11.1831	8.67534e-09	1.18153e-06	10.5859	10.4843	1.50291	5.31013e-05	chr1:175682237-175692901(-)	6975	ENSMUSG00000078185	protein_coding	12663	0.540042	0.18489	0.609157	2.06904	0.419607	0.104167	1.50003	5.53623	0.00012947
ENSMUSG00000027447.6	Cst3	-1.38145	8.59029	-11.3383	7.17149e-09	1.00724e-06	10.578	-13.5161	-1.01698	1.27133e-05	chr2:148871722-148875692(-)	1266	ENSMUSG00000027447	protein_coding	13010	-7.48071	-1.88246	0.000336857	-8.70981	-1.59026	0.000773676	2.32207	4.51157	0.000715541
ENSMUSG00000033004.14	Mycbp2	1.64212	9.36584	11.3951	6.69297e-09	9.4594e-07	10.5679	8.84272	1.47586	0.000136128	chr14:103113411-103346814(-)	19248	ENSMUSG00000033004	protein_coding	105689	0.820619	0.11013	0.444108	-2.52387	-0.525085	0.0622878	1.98872	3.75351	0.00276214
ENSMUSG00000075316.11	Scn9a	1.64136	6.20654	11.164	8.88219e-09	1.20241e-06	10.5221	28.2228	1.40286	1.84684e-07	chr2:66480080-66634962(-)	12772	ENSMUSG00000075316	protein_coding	20274	0.425058	0.189092	0.686032	-4.29503	-2.50755	0.0114703	5.93657	7.96928	3.95895e-06
ENSMUSG00000002985.16	Apoe	-1.64574	8.14051	-11.2457	8.03213e-09	1.1006e-06	10.5009	-20.0958	-1.32035	1.31436e-06	chr7:19696109-19699188(-)	2138	ENSMUSG00000002985	protein_coding	11816	-8.39713	-1.82033	0.000180537	-6.58496	-2.88206	0.00233409	3.40043	10.7531	1.65416e-07
ENSMUSG00000039701.11	Usp53	1.98563	5.99253	11.101	9.60246e-09	1.27684e-06	10.4539	13.8255	1.96948	1.11806e-05	chr3:122931493-122984510(-)	12572	ENSMUSG00000039701	protein_coding	99526	-0.113727	-0.0267299	0.913268	-1.15967	-0.312646	0.307956	2.06903	5.79612	8.58933e-05
ENSMUSG00000032253.13	Phip	1.61922	6.4749	11.1015	9.59616e-09	1.27684e-06	10.4282	13.7912	1.5333	1.13396e-05	chr9:82866159-82975516(-)	33312	ENSMUSG00000032253	protein_coding	83946	0.485345	0.0676595	0.645126	-1.70054	-0.395976	0.160983	1.31987	2.56055	0.025008
ENSMUSG00000029381.15	Shroom3	2.72171	4.09028	11.0042	1.08315e-08	1.40697e-06	10.3386	7.47916	2.52867	0.00033722	chr5:92683435-92965318(+)	13128	ENSMUSG00000029381	protein_coding	27428	2.31919	1.30682	0.0607537	-0.882069	-0.447747	0.425432	3.95238	3.98725	0.0018092
ENSMUSG00000031517.8	Gpm6a	-1.24401	8.28563	-11.1154	9.43235e-09	1.26924e-06	10.3212	-14.1531	-1.10838	9.78708e-06	chr8:54954843-55060871(+)	3215	ENSMUSG00000031517	protein_coding	234267	-5.39302	-0.915718	0.00183409	3.87108	0.669063	0.0164621	-1.99173	-4.48468	0.000749798
ENSMUSG00000020135.13	Apc2	1.64441	7.40021	11.0478	1.02576e-08	1.35593e-06	10.2959	20.7964	1.66906	1.07887e-06	chr10:80295977-80318263(+)	11281	ENSMUSG00000020135	protein_coding	23805	4.85448	0.840195	0.00307069	2.99471	0.585412	0.0378396	2.38701	3.87357	0.00222115
ENSMUSG00000029478.16	Ncor2	1.88712	7.37919	11.0174	1.06543e-08	1.40014e-06	10.2587	38.6523	1.53843	2.97708e-08	chr5:125017153-125179219(-)	10490	ENSMUSG00000029478	protein_coding	20602	4.12875	1.32282	0.00654614	4.26576	0.971809	0.0117506	1.04766	2.86801	0.014166
ENSMUSG00000043940.15	Wdfy3	1.36267	8.44487	11.0063	1.08022e-08	1.40697e-06	10.157	20.641	1.21999	1.12652e-06	chr5:101832956-102069921(-)	15346	ENSMUSG00000043940	protein_coding	72145	3.27587	0.589127	0.0176229	-1.81549	-0.338168	0.140357	1.58207	2.77927	0.0166989
ENSMUSG00000036591.15	Arhgap21	1.33421	7.77865	10.8857	1.25671e-08	1.62303e-06	10.058	15.1292	1.132	6.69387e-06	chr2:20847919-20968881(-)	9271	ENSMUSG00000036591	protein_coding	71435	-1.7567	-0.313651	0.130916	-1.42172	-0.251841	0.225059	1.0761	1.97842	0.0713463
ENSMUSG00000007880.16	Arid1a	1.2784	7.84431	10.8343	1.34088e-08	1.72185e-06	9.98594	21.7336	1.17752	8.36725e-07	chr4:133679008-133756769(-)	11476	ENSMUSG00000007880	protein_coding	93760	2.66738	0.360021	0.038199	0.0692825	0.0122121	0.947946	0.759996	2.64166	0.0215373
ENSMUSG00000032702.16	Kank1	2.42813	4.76362	10.6967	1.59698e-08	1.98272e-06	9.98506	13.3884	1.8337	1.34168e-05	chr19:25236975-25434496(+)	6166	ENSMUSG00000032702	protein_coding	107351	16.6032	2.83939	3.93483e-06	-3.51807	-1.1292	0.0226877	3.82284	4.99876	0.000311752
ENSMUSG00000030138.8	Bms1	1.92904	5.5478	10.7101	1.56985e-08	1.97082e-06	9.9808	11.087	1.90024	3.88562e-05	chr6:118383381-118419474(-)	4854	ENSMUSG00000030138	protein_coding	213895	-0.227062	-0.0598928	0.828126	2.90924	0.582173	0.0413114	0.768486	1.9095	0.0804372
ENSMUSG00000023022.13	Lima1	2.09076	4.99148	10.6731	1.64597e-08	2.03232e-06	9.95209	9.54096	2.63122	8.96114e-05	chr15:99778470-99875428(-)	7167	ENSMUSG00000023022	protein_coding	65970	0.212891	0.0919515	0.838658	-0.785496	-0.27448	0.474199	2.92193	4.33505	0.00097428
ENSMUSG00000015143.14	Actn1	2.7451	4.2767	10.6393	1.71872e-08	2.11055e-06	9.90545	17.17	2.09465	3.24621e-06	chr12:80167542-80260371(-)	3805	ENSMUSG00000015143	protein_coding	109711	3.6644	0.857886	0.0110689	1.68518	0.420811	0.163971	0.074763	0.0739451	0.942275
ENSMUSG00000070866.4	Zfp804a	1.91231	5.39074	10.6023	1.80229e-08	2.17748e-06	9.84902	16.9299	1.6436	3.51907e-06	chr2:82053222-82259879(+)	5245	ENSMUSG00000070866	protein_coding	241514	7.88991	1.29226	0.000253037	-1.48156	-0.2904	0.209422	1.04124	2.6854	0.0198662
ENSMUSG00000022360.7	Atad2	3.30739	3.22576	10.7145	1.56104e-08	1.97077e-06	9.84485	10.929	3.88302	4.21075e-05	chr15:58094047-58135082(-)	5683	ENSMUSG00000022360	protein_coding	70472	2.08547	0.817661	0.0834593	-2.15929	-0.604796	0.0938458	1.10751	1.47328	0.166465
ENSMUSG00000034154.15	Ino80	1.98678	5.06857	10.5846	1.84394e-08	2.21588e-06	9.83749	15.7342	2.04421	5.35112e-06	chr2:119373042-119477687(-)	6803	ENSMUSG00000034154	protein_coding	68142	1.69924	0.439823	0.141621	1.58401	0.344582	0.185138	1.11748	2.46021	0.0300614
ENSMUSG00000030451.15	Herc2	1.83295	8.3434	10.7447	1.50225e-08	1.90727e-06	9.82495	12.2135	1.59285	2.25554e-05	chr7:56050196-56231800(+)	16175	ENSMUSG00000030451	protein_coding	15204	4.77809	0.68859	0.00331378	0.1722	0.0536977	0.871279	1.92807	2.52534	0.0266793
ENSMUSG00000029361.18	Nos1	1.73127	7.12421	10.6272	1.7455e-08	2.12949e-06	9.77382	11.2111	1.396	3.6506e-05	chr5:117781032-117958840(+)	11151	ENSMUSG00000029361	protein_coding	18125	3.99601	0.903426	0.00758118	-1.16027	-0.23028	0.307739	2.06387	3.94652	0.0019469
ENSMUSG00000058248.12	Kcnh1	1.95954	5.99097	10.5569	1.91073e-08	2.27185e-06	9.75936	17.719	2.01489	2.7101e-06	chr1:192190774-192510159(+)	7331	ENSMUSG00000058248	protein_coding	16510	1.68672	0.399676	0.144064	-0.0544913	-0.0131808	0.959043	1.13212	4.14834	0.00135597
ENSMUSG00000018707.13	Dync1h1	1.67131	8.92702	10.7054	1.57946e-08	1.97187e-06	9.71863	17.7985	1.58604	2.64135e-06	chr12:110601452-110666945(+)	15658	ENSMUSG00000018707	protein_coding	13424	6.68727	0.900203	0.00061012	-1.49127	-0.350505	0.20699	2.05845	2.36382	0.0358387
ENSMUSG00000029838.11	Ptn	-1.37404	7.41179	-10.5766	1.86285e-08	2.2267e-06	9.69687	-5.91409	-0.532128	0.00115211	chr6:36714929-36810220(-)	3433	ENSMUSG00000029838	protein_coding	19242	-3.75067	-1.82264	0.0100146	2.38043	0.463631	0.0730159	-0.419939	-0.503873	0.62349
ENSMUSG00000022961.17	Son	1.37933	8.06342	10.6239	1.7531e-08	2.12949e-06	9.69065	14.1193	1.5086	9.92113e-06	chr16:91647506-91679221(+)	14354	ENSMUSG00000022961	protein_coding	20658	2.54431	0.335148	0.0449393	-5.53833	-0.871871	0.00452609	1.68261	2.40542	0.0332246
ENSMUSG00000051855.15	Mest	1.88492	6.3729	10.5106	2.02875e-08	2.38439e-06	9.67513	8.91596	1.1287	0.000130112	chr6:30723547-30748465(+)	3945	ENSMUSG00000051855	protein_coding	17294	2.76424	1.46414	0.0336571	-0.774036	-0.252723	0.480263	1.96265	5.83919	8.03195e-05
ENSMUSG00000035284.9	Vps13c	1.68955	6.89632	10.5073	2.03721e-08	2.38439e-06	9.63285	12.7523	1.50851	1.7675e-05	chr9:67840396-67995634(+)	11523	ENSMUSG00000035284	protein_coding	320528	2.86862	0.421711	0.029406	-3.56898	-0.858893	0.0216368	2.32956	2.96231	0.0118914
ENSMUSG00000027254.13	Map1a	1.07695	10.7233	10.745	1.5016e-08	1.90727e-06	9.5986	12.4837	0.848382	1.99346e-05	chr2:121289600-121310832(+)	12166	ENSMUSG00000027254	protein_coding	17754	1.59967	0.39403	0.162215	0.916186	0.201172	0.409198	0.639891	1.12121	0.284177
ENSMUSG00000022044.14	Stmn4	-1.87813	6.23219	-10.4244	2.26889e-08	2.61018e-06	9.58966	-5.35974	-0.789795	0.00189137	chr14:66344296-66361680(+)	1916	ENSMUSG00000022044	protein_coding	56471	2.30009	1.17436	0.0623412	-0.0698573	-0.0160766	0.947515	-1.51236	-1.87032	0.0860689
ENSMUSG00000038611.17	Phrf1	1.78847	5.41378	10.3996	2.34353e-08	2.67329e-06	9.5858	8.91444	1.10904	0.000130233	chr7:141228784-141262750(+)	9493	ENSMUSG00000038611	protein_coding	101471	4.70064	0.703863	0.00358278	7.15627	1.26037	0.00168694	0.113553	0.427541	0.676571
ENSMUSG00000024687.10	Osbp	1.76409	5.87242	10.3865	2.3839e-08	2.7056e-06	9.54381	15.8282	1.27906	5.17207e-06	chr19:11965844-11994105(+)	4578	ENSMUSG00000024687	protein_coding	76303	1.30611	0.321001	0.240669	0.898149	0.157844	0.417716	1.07901	3.88108	0.00219116
ENSMUSG00000048279.17	Sacs	1.3916	7.11347	10.4454	2.20767e-08	2.55725e-06	9.53452	10.4678	1.05361	5.35682e-05	chr14:61138457-61240695(+)	20414	ENSMUSG00000048279	protein_coding	50720	4.14117	0.652622	0.00645769	-2.96975	-0.61433	0.0388175	0.883402	1.57651	0.14094
ENSMUSG00000038648.5	Creb3l2	1.84953	5.58646	10.354	2.48724e-08	2.8087e-06	9.51695	13.4145	1.61568	1.32694e-05	chr6:37327255-37442146(-)	7283	ENSMUSG00000038648	protein_coding	208647	1.39137	0.402709	0.214875	-4.45961	-1.669	0.0100351	3.2277	4.40257	0.000865386
ENSMUSG00000041329.13	Atp1b2	-1.24259	8.92686	-10.5249	1.99151e-08	2.35543e-06	9.49088	-9.19164	-1.04833	0.000110072	chr11:69599736-69605942(-)	4085	ENSMUSG00000041329	protein_coding	11932	-5.99139	-1.35227	0.00107818	0.365532	0.095007	0.732421	1.13143	3.1073	0.00908487
ENSMUSG00000032232.14	Cgnl1	2.09255	4.46754	10.2945	2.68924e-08	3.02163e-06	9.47272	7.22195	1.75995	0.000406426	chr9:71626509-71771602(-)	7844	ENSMUSG00000032232	protein_coding	68178	1.82037	0.739571	0.119984	-5.33534	-3.02971	0.00520678	4.44691	3.65649	0.0032972
ENSMUSG00000055024.12	Ep300	1.3488	7.61088	10.4218	2.27659e-08	2.61018e-06	9.46073	20.9986	1.13922	1.02035e-06	chr15:81585351-81652077(+)	14273	ENSMUSG00000055024	protein_coding	328572	0.0324202	0.00689715	0.975218	-0.462869	-0.0954871	0.666478	1.26546	4.04927	0.00161855
ENSMUSG00000024608.10	Rps14	-1.96796	5.3211	-10.2684	2.78336e-08	3.09642e-06	9.43288	-4.53973	-0.740703	0.00422473	chr18:60774510-60778546(+)	1384	ENSMUSG00000024608	protein_coding	20044	1.54329	0.4395	0.175121	-2.29709	-0.844162	0.080193	-0.763887	-0.948443	0.361649
ENSMUSG00000026787.3	Gad2	-1.14604	8.79305	-10.4682	2.14337e-08	2.49563e-06	9.42728	-15.8226	-1.05385	5.18252e-06	chr2:22622205-22693874(+)	5876	ENSMUSG00000026787	protein_coding	14417	13.2033	1.62844	1.45196e-05	-8.47844	-1.48324	0.000861691	-0.457096	-0.744772	0.470772
ENSMUSG00000057110.15	Cntrl	2.81017	4.39003	10.2508	2.84874e-08	3.13809e-06	9.41542	12.8453	2.32348	1.69636e-05	chr2:35109492-35178822(+)	10194	ENSMUSG00000057110	protein_coding	26920	3.10118	0.996827	0.0218857	-4.08641	-1.58083	0.0136592	3.64932	3.70241	0.00303181
ENSMUSG00000104597.1	B230334C09Rik	1.63799	5.82028	10.1725	3.15963e-08	3.44676e-06	9.26237	16.0735	1.54949	4.73674e-06	chr3:158067186-158076112(-)	8927	ENSMUSG00000104597	antisense		1.89505	0.290199	0.10831	-6.03827	-1.03107	0.00325981	0.128611	0.252171	0.805184
ENSMUSG00000049176.14	Frmpd4	1.67831	6.35449	10.1754	3.14764e-08	3.44676e-06	9.23069	10.4618	1.27688	5.37404e-05	chrX:167471309-168577231(-)	9394	ENSMUSG00000049176	protein_coding	333605	2.56747	0.826798	0.0435798	2.27301	0.694565	0.0824105	-0.299444	-1.28556	0.222896
ENSMUSG00000026385.16	Dbi	-1.64479	6.58226	-10.1476	3.26582e-08	3.54538e-06	9.19356	-12.3564	-1.17692	2.11223e-05	chr1:120113280-120121078(-)	1422	ENSMUSG00000026385	protein_coding	13167	-3.62419	-0.953458	0.0116021	-4.086	-1.40532	0.013664	0.901072	0.988525	0.342446
ENSMUSG00000063810.7	Alms1	1.90712	5.14392	10.0807	3.57059e-08	3.85761e-06	9.17595	14.9672	1.70385	7.11749e-06	chr6:85587531-85702753(+)	20273	ENSMUSG00000063810	protein_coding	236266	-0.298244	-0.0840752	0.775858	-4.14265	-1.15466	0.0130234	2.3956	3.41249	0.00516281
ENSMUSG00000022708.16	Zbtb20	1.21826	9.49082	10.2808	2.7381e-08	3.06122e-06	9.09453	13.6901	1.12623	1.18231e-05	chr16:42875881-43642602(+)	30730	ENSMUSG00000022708	protein_coding	56490	-2.45342	-0.916306	0.0507255	-9.12673	-2.61574	0.000641267	3.47677	5.08992	0.000267819
ENSMUSG00000027375.14	Mal	-1.39031	6.85509	-10.0692	3.62585e-08	3.89857e-06	9.06222	-13.9448	-1.37821	1.06479e-05	chr2:127633226-127656695(-)	2778	ENSMUSG00000027375	protein_coding	17153	-8.21278	-3.00524	0.000203681	-5.77645	-2.68208	0.00385997	1.288	3.83081	0.00240007
ENSMUSG00000025261.17	Huwe1	1.48522	9.7178	10.263	2.8034e-08	3.10335e-06	9.04682	8.08641	1.08974	0.00022153	chrX:151800807-151935417(+)	23507	ENSMUSG00000025261	protein_coding	59026	4.03459	0.846906	0.00726253	-0.698262	-0.12226	0.521824	1.45555	3.11771	0.00891109
ENSMUSG00000020396.8	Nefh	1.45992	6.59042	10.0465	3.73782e-08	3.99983e-06	9.03741	13.3564	1.24877	1.36003e-05	chr11:4938754-4948064(-)	3994	ENSMUSG00000020396	protein_coding	380684	8.89852	1.79732	0.000131521	-1.05123	-0.233316	0.349948	1.63104	2.80078	0.0160465
ENSMUSG00000037795.14	N4bp2	1.79641	5.75891	9.9918	4.02245e-08	4.284e-06	9.02209	20.7125	1.6804	1.10429e-06	chr5:65763521-65830108(+)	14946	ENSMUSG00000037795	protein_coding	333789	-1.49567	-0.652166	0.186774	-3.56131	-2.10741	0.0217914	4.75149	7.06138	1.33015e-05
ENSMUSG00000068876.14	Cgn	2.97034	3.78789	9.96093	4.19321e-08	4.4448e-06	9.01615	5.49827	2.41839	0.00166537	chr3:94760069-94786492(-)	6021	ENSMUSG00000068876	protein_coding	70737	3.61506	2.49805	0.0117271	1.019	0.620637	0.363373	4.06847	4.19533	0.00124724
ENSMUSG00000039781.14	Cep131	2.82931	3.94057	9.90178	4.54213e-08	4.74748e-06	8.94883	12.9068	2.33516	1.65113e-05	chr11:120064430-120086827(-)	3833	ENSMUSG00000039781	protein_coding	12009	0.746087	0.227318	0.484594	5.32898	1.29393	0.00523006	1.30202	3.06381	0.00984882
ENSMUSG00000046449.15	C77370	1.41202	7.03983	9.91467	4.46356e-08	4.68716e-06	8.81958	15.2724	1.25493	6.34341e-06	chrX:104077434-104201185(-)	11532	ENSMUSG00000046449	protein_coding	245555	1.06632	0.207864	0.328426	-3.91444	-0.698483	0.0158463	1.88829	3.90067	0.0021149
ENSMUSG00000032589.14	Bsn	1.24686	8.46528	9.93361	4.35071e-08	4.5901e-06	8.71515	20.5939	1.30507	1.14144e-06	chr9:108096022-108190384(-)	15938	ENSMUSG00000032589	protein_coding	12217	3.14361	0.682423	0.0207552	-1.88035	-0.838838	0.129967	0.492431	0.602459	0.558103
ENSMUSG00000017778.14	Cox7c	-2.09706	5.97159	-9.74156	5.65018e-08	5.74528e-06	8.68865	-6.036	-0.90756	0.00103796	chr13:86044816-86046904(-)	1131	ENSMUSG00000017778	protein_coding	12867	-3.95355	-2.39285	0.00795009	-1.42261	-0.407844	0.224819	-0.583326	-0.573034	0.577222
ENSMUSG00000090733.6	Rps27	-1.83934	5.83258	-9.68008	6.14824e-08	6.168e-06	8.61204	-8.86938	-1.38929	0.000133902	chr3:90212522-90213651(-)	1043	ENSMUSG00000090733	protein_coding	57294	-1.82402	-0.666039	0.119385	-5.01933	-1.58517	0.00653146	0.842953	1.03866	0.319476
ENSMUSG00000040640.10	Erc2	1.63743	6.95628	9.72825	5.75431e-08	5.82481e-06	8.56497	11.9646	1.59771	2.53301e-05	chr14:27622428-28478537(+)	9700	ENSMUSG00000040640	protein_coding	238988	0.105179	0.0147492	0.919758	0.0663362	0.00941841	0.950155	-0.319903	-1.03751	0.31999
ENSMUSG00000038664.16	Herc1	1.55549	8.08058	9.77695	5.38297e-08	5.52357e-06	8.53157	8.39111	1.40888	0.000181235	chr9:66350450-66508775(+)	27464	ENSMUSG00000038664	protein_coding	235439	2.76055	0.615166	0.0338192	0.0594506	0.0128684	0.955321	1.15417	2.14153	0.0534869
ENSMUSG00000057863.5	Rpl36	-1.95905	5.03733	-9.57423	7.11731e-08	7.01492e-06	8.51045	-5.43668	-1.2445	0.00176181	chr17:56613395-56614243(+)	404	ENSMUSG00000057863	protein_coding	54217	-4.71614	-1.9914	0.00352705	-1.43886	-0.65585	0.220465	-0.357178	-0.453938	0.657989
ENSMUSG00000040407.17	Akap9	1.05539	8.51171	9.79077	5.28231e-08	5.44514e-06	8.51041	12.4768	0.87041	1.99974e-05	chr5:3928054-4081310(+)	21350	ENSMUSG00000040407	protein_coding	100986	-2.20828	-0.516605	0.0706013	-3.31761	-0.56661	0.027455	1.82126	3.74445	0.00280807
ENSMUSG00000037270.18	4932438A13Rik	1.78546	8.03655	9.75318	5.561e-08	5.6803e-06	8.50133	9.18002	1.51433	0.000110841	chr3:36863104-37053033(+)	32279	ENSMUSG00000037270	protein_coding	229227	4.91158	0.840546	0.00290222	-2.17343	-0.70181	0.0923326	2.48466	2.79895	0.016101
ENSMUSG00000006782.16	Cnp	-1.4965	7.17928	-9.68261	6.12685e-08	6.168e-06	8.4975	-7.62656	-1.18597	0.000303736	chr11:100574904-100591729(+)	3639	ENSMUSG00000006782	protein_coding	12799	-4.9201	-0.914459	0.00287799	-4.42149	-0.706322	0.0103474	-0.110118	-0.210786	0.836598
ENSMUSG00000069729.13	Arid1b	1.57892	6.10361	9.61982	6.68154e-08	6.64369e-06	8.48305	19.8668	1.56617	1.40399e-06	chr17:4994332-5347656(+)	12600	ENSMUSG00000069729	protein_coding	239985	2.78901	0.433457	0.0325915	-0.540308	-0.0995192	0.616424	1.34678	2.3214	0.0387066
ENSMUSG00000039942.15	Ptger4	3.91068	2.22488	9.87918	4.68342e-08	4.87249e-06	8.45232	12.5882	3.11143	1.9018e-05	chr15:5206661-5244187(-)	6648	ENSMUSG00000039942	protein_coding	19219	2.05347	1.44305	0.0871887	-0.52004	-0.440947	0.629304	4.86939	8.01331	3.74221e-06
ENSMUSG00000019874.11	Fabp7	-1.99486	4.76574	-9.50298	7.85951e-08	7.61288e-06	8.41937	-6.92377	-1.1353	0.000508165	chr10:57784881-57788450(+)	1250	ENSMUSG00000019874	protein_coding	12140	-1.73677	-1.43471	0.134537	-5.65361	-3.45263	0.00418751	1.47785	2.27246	0.0422888
ENSMUSG00000020255.8	D10Wsu102e	1.55516	7.21373	9.63279	6.56277e-08	6.55461e-06	8.40799	10.4509	1.86906	5.40529e-05	chr10:83360221-83488505(+)	123179	ENSMUSG00000020255	protein_coding	28109	2.33104	0.899472	0.0597893	-1.6641	-0.49333	0.168166	0.885867	1.41888	0.18143
ENSMUSG00000056829.3	Foxb2	4.06352	2.28089	9.82279	5.05657e-08	5.23646e-06	8.40311	7.80609	2.57875	0.000268022	chr19:16872316-16873830(-)	1515	ENSMUSG00000056829	protein_coding	14240	-0.317064	-0.652924	0.762239	1.82627	3.72937	0.138571	10.0385	11.3504	9.13617e-08
ENSMUSG00000021782.14	Dlg5	1.83244	5.96096	9.51613	7.71662e-08	7.53947e-06	8.34738	24.1834	1.43847	4.51537e-07	chr14:24133953-24245920(-)	8491	ENSMUSG00000021782	protein_coding	71228	0.661039	0.141111	0.533817	2.45487	0.798507	0.067209	1.6172	3.14547	0.00846356
ENSMUSG00000034621.14	Gpatch8	1.23118	7.4915	9.60598	6.8108e-08	6.74239e-06	8.34426	7.7459	1.38344	0.000279425	chr11:102475915-102556392(-)	8178	ENSMUSG00000034621	protein_coding	237943	4.77141	0.713865	0.00333604	3.24318	0.523395	0.0295176	0.412949	0.866867	0.403048
ENSMUSG00000020660.5	Pomc	-2.4515	4.66231	-9.43832	8.60374e-08	8.12367e-06	8.33206	-3.67302	-1.46341	0.010958	chr12:3954951-3960618(+)	1007	ENSMUSG00000020660	protein_coding	18976	-1.61827	-6.52224	0.158161	0.298109	0.182514	0.779819	4.50279	3.96069	0.00189781
ENSMUSG00000041697.8	Cox6a1	-1.81449	6.02617	-9.47625	8.15862e-08	7.83506e-06	8.3098	-7.38225	-0.981058	0.000361561	chr5:115345642-115348981(-)	702	ENSMUSG00000041697	protein_coding	12861	3.70403	0.922616	0.01057	0.888151	0.161667	0.4225	-1.85567	-1.06842	0.306393
ENSMUSG00000046447.3	Camk2n1	-1.31902	6.92388	-9.51922	7.68342e-08	7.53947e-06	8.28777	-19.7518	-1.03241	1.45171e-06	chr4:138454314-138460123(+)	4444	ENSMUSG00000046447	protein_coding	66259	-9.43626	-1.17783	9.52446e-05	-12.8745	-1.43398	0.000158228	-3.24344	-9.1709	9.18106e-07
ENSMUSG00000037646.9	Vps13b	1.35729	6.92788	9.50938	7.78955e-08	7.57778e-06	8.25776	18.2714	1.24382	2.27213e-06	chr15:35371546-35931228(+)	13370	ENSMUSG00000037646	protein_coding	666173	0.473028	0.093966	0.653379	-4.98474	-1.16848	0.00669999	2.18632	3.64192	0.00338629
ENSMUSG00000026163.17	Sphkap	1.49924	6.20074	9.44879	8.4784e-08	8.07317e-06	8.23428	10.6596	1.01327	4.84076e-05	chr1:83254139-83408200(-)	9602	ENSMUSG00000026163	protein_coding	77629	2.63023	0.429649	0.0401119	-3.25562	-0.562213	0.0291607	0.111515	0.168894	0.868699
ENSMUSG00000039801.6	2410089E03Rik	1.57203	6.20881	9.442	8.55951e-08	8.11601e-06	8.22267	21.9944	1.29965	7.81065e-07	chr15:8169106-8271158(+)	13017	ENSMUSG00000039801	protein_coding	73692	-0.547299	-0.0980426	0.604471	-4.53011	-1.30496	0.00948666	2.51795	4.1279	0.00140629
ENSMUSG00000032777.9	Gtf3c1	1.51628	6.57496	9.45263	8.43291e-08	8.06401e-06	8.20789	15.1697	1.28303	6.59243e-06	chr7:125640954-125707780(-)	12018	ENSMUSG00000032777	protein_coding	233863	4.91041	1.05958	0.00290555	5.30043	0.889694	0.00533601	0.581933	1.49989	0.159534
ENSMUSG00000045573.9	Penk	-2.25298	4.89696	-9.25511	1.11456e-07	1.01814e-05	8.07243	-6.58015	-1.43548	0.00066391	chr4:4133531-4138819(-)	1634	ENSMUSG00000045573	protein_coding	18619	-1.01054	-0.262975	0.352317	-2.34263	-0.499505	0.0761783	-1.30195	-3.69403	0.00307858
ENSMUSG00000025370.6	Cdh9	2.04961	4.07674	9.22769	1.15895e-07	1.04748e-05	8.04045	7.64248	1.92862	0.000300357	chr15:16778101-16857094(+)	3219	ENSMUSG00000025370	protein_coding	12565	6.31935	1.13546	0.000819423	3.10912	0.904125	0.0337082	-0.00651617	-0.0127345	0.990049
ENSMUSG00000032060.9	Cryab	-2.15706	4.71393	-9.22665	1.16066e-07	1.04748e-05	8.03659	-10.4074	-1.61475	5.53231e-05	chr9:50752758-50756633(+)	1185	ENSMUSG00000032060	protein_coding	12955	-2.06492	-1.77469	0.0858358	1.84629	0.284184	0.135318	-3.34715	-2.02203	0.066093
ENSMUSG00000025658.16	Cnksr2	1.42462	6.55923	9.32935	1.00313e-07	9.39264e-06	8.03162	17.8859	1.04106	2.56815e-06	chrX:157821436-158043294(-)	9267	ENSMUSG00000025658	protein_coding	245684	-0.743462	-0.146052	0.486066	1.18424	0.152954	0.299101	-1.87728	-6.63877	2.42165e-05
ENSMUSG00000058135.12	Gstm1	-1.44563	7.04902	-9.325	1.00933e-07	9.41153e-06	7.99757	-13.0369	-1.0996	1.56002e-05	chr3:108012255-108017973(-)	1473	ENSMUSG00000058135	protein_coding	14862	-5.80815	-2.4857	0.00126317	-5.83409	-1.40856	0.00371701	0.643929	0.679151	0.509954
ENSMUSG00000023800.14	Tiam2	3.18067	3.25593	9.21439	1.18115e-07	1.06171e-05	7.97403	9.10729	3.03414	0.000115796	chr17:3326573-3519397(+)	6281	ENSMUSG00000023800	protein_coding	24001	2.49665	0.584678	0.0478804	3.98208	0.699153	0.0149397	-0.984035	-3.11713	0.00892062
ENSMUSG00000063550.8	Nup98	1.54424	5.93323	9.23403	1.14852e-07	1.04492e-05	7.94621	16.0337	1.16365	4.80438e-06	chr7:102119398-102210176(-)	12602	ENSMUSG00000063550	protein_coding	269966	4.03023	0.787087	0.00729773	-0.128746	-0.0259534	0.903503	1.1594	4.38207	0.000897043
ENSMUSG00000057133.14	Chd6	1.15988	7.43282	9.31504	1.02366e-07	9.50562e-06	7.93109	16.942	0.951399	3.50473e-06	chr2:160946978-161109075(-)	19093	ENSMUSG00000057133	protein_coding	71389	5.44978	0.834941	0.00174082	1.52302	0.251094	0.19923	1.21735	3.15171	0.00836625
ENSMUSG00000028809.16	Srrm1	1.40595	7.13478	9.29555	1.05234e-07	9.73173e-06	7.92908	22.3111	1.51966	7.19212e-07	chr4:135320484-135353321(-)	7299	ENSMUSG00000028809	protein_coding	51796	4.41173	0.672213	0.00482938	5.64108	0.878461	0.00422281	0.328254	1.32781	0.208991
ENSMUSG00000029309.7	Sparcl1	-0.868335	10.1054	-9.49004	8.00284e-08	7.71845e-06	7.92598	-16.6117	-0.966341	3.92311e-06	chr5:104079111-104113733(-)	2937	ENSMUSG00000029309	protein_coding	13602	-0.309014	-0.0549467	0.768053	0.687889	0.195826	0.527711	0.618662	0.920268	0.375596
ENSMUSG00000040606.13	Kazn	-1.44089	6.48262	-9.1799	1.24082e-07	1.10212e-05	7.83918	-7.91322	-0.59607	0.000249032	chr4:142102390-142239401(-)	10721	ENSMUSG00000040606	protein_coding	71529	2.42968	0.581317	0.0523636	-1.30329	-0.240948	0.259466	-0.841373	-3.14032	0.00854487
ENSMUSG00000025362.5	Rps26	-2.13329	4.66766	-9.07992	1.43249e-07	1.22866e-05	7.83054	-7.27181	-1.15557	0.000391814	chr10:128624530-128626506(-)	447	ENSMUSG00000025362	protein_coding	27370	-3.29501	-1.40678	0.0172145	-5.12837	-1.19545	0.00603271	-0.45806	-0.434504	0.671647
ENSMUSG00000037487.6	Ubr5	1.17525	8.02906	9.28236	1.07221e-07	9.87488e-06	7.82551	11.2977	0.983812	3.49642e-05	chr15:37967328-38078853(-)	9790	ENSMUSG00000037487	protein_coding	70790	3.53867	0.793362	0.0128338	0.451577	0.0778466	0.673962	1.39398	3.11252	0.00899738
ENSMUSG00000021893.13	Capn7	1.4303	6.0842	9.1379	1.31783e-07	1.16135e-05	7.79372	19.6239	1.38254	1.50702e-06	chr14:31336638-31371986(+)	4733	ENSMUSG00000021893	protein_coding	12339	6.43184	1.09429	0.000747712	-0.391981	-0.0700458	0.714194	0.851537	1.72335	0.110518
ENSMUSG00000073664.11	Nbeal1	1.55626	5.58207	9.10725	1.37719e-07	1.19031e-05	7.78948	11.9726	1.4107	2.52355e-05	chr1:60180599-60338328(+)	28441	ENSMUSG00000073664	protein_coding	269198	-0.025194	-0.00748915	0.98074	-7.0099	-2.20335	0.00182925	2.66166	3.55924	0.00394052
ENSMUSG00000050310.8	Rictor	1.36597	6.27505	9.12265	1.34701e-07	1.17782e-05	7.75505	20.302	1.43865	1.23928e-06	chr15:6708381-6800398(+)	9311	ENSMUSG00000050310	protein_coding	78757	3.4778	0.510167	0.0137987	0.227356	0.0442503	0.830811	0.987536	2.41865	0.0324328
ENSMUSG00000051853.9	Arf3	-0.988124	9.84912	-9.34735	9.77937e-08	9.19506e-06	7.7444	-3.51732	-0.464891	0.0131633	chr15:98737621-98763214(-)	3837	ENSMUSG00000051853	protein_coding	11842	1.57955	0.302811	0.166713	6.73189	0.64311	0.00214225	-2.65802	-2.24488	0.0444445
ENSMUSG00000022982.9	Sod1	-1.22055	7.91642	-9.20255	1.20128e-07	1.07124e-05	7.73086	-6.53919	-0.392991	0.000685916	chr16:90220742-90226322(+)	646	ENSMUSG00000022982	protein_coding	20655	-0.874521	-0.236532	0.416395	0.0996958	0.0256698	0.925174	-0.980835	-1.06262	0.308912
ENSMUSG00000047193.15	Dync2h1	1.51423	6.68468	9.10815	1.3754e-07	1.19031e-05	7.69651	9.40418	1.44895	9.70471e-05	chr9:6928503-7184446(-)	16161	ENSMUSG00000047193	protein_coding	110350	4.13639	0.613785	0.0064916	-2.2063	-0.500208	0.0889192	2.52133	4.01235	0.00172938
ENSMUSG00000061518.10	Cox5b	-1.99981	6.05064	-9.03414	1.53045e-07	1.30274e-05	7.67092	-11.3514	-0.866494	3.40471e-05	chr1:36691484-36693681(+)	1552	ENSMUSG00000061518	protein_coding	12859	-2.97568	-0.921821	0.025643	0.354428	0.269655	0.740138	-1.40382	-2.30396	0.0399491
ENSMUSG00000053293.9	Pom121	1.47151	7.35497	9.08417	1.42375e-07	1.22584e-05	7.59712	15.3381	1.4122	6.18993e-06	chr5:135376141-135394546(-)	5580	ENSMUSG00000053293	protein_coding	107939	1.71627	0.306975	0.138361	3.63949	0.716571	0.0202744	1.9228	5.02198	0.000299887
ENSMUSG00000031425.15	Plp1	-1.00461	9.55615	-9.20724	1.19327e-07	1.06833e-05	7.56787	-15.9604	-0.831608	4.93193e-06	chrX:136822671-136839733(+)	5551	ENSMUSG00000031425	protein_coding	18823	-5.04419	-1.67592	0.00254999	-8.29246	-2.88977	0.000941485	2.32604	3.24702	0.00701096
ENSMUSG00000040888.9	Gfer	2.61778	4.27706	8.88614	1.89841e-07	1.55698e-05	7.55058	26.8196	3.11796	2.48146e-07	chr17:24693191-24696156(-)	1775	ENSMUSG00000040888	protein_coding	11692	2.8696	1.02061	0.029369	-2.44259	-0.668792	0.0681307	2.84023	3.8089	0.00249744
ENSMUSG00000036403.15	Cep135	2.2903	3.89294	8.87685	1.92443e-07	1.57257e-05	7.54488	13.0742	1.95773	1.53496e-05	chr5:76588698-76646466(+)	7188	ENSMUSG00000036403	protein_coding	381644	-3.41873	-1.11683	0.0148127	1.49719	0.355217	0.205519	1.00779	2.03478	0.0646272
ENSMUSG00000052572.16	Dlg2	0.996467	8.82968	9.14027	1.31335e-07	1.16135e-05	7.53484	15.0847	0.774741	6.80714e-06	chr7:91090706-92449247(+)	13213	ENSMUSG00000052572	protein_coding	23859	1.17579	0.266168	0.285441	2.10227	0.247361	0.100229	-0.457185	-1.48907	0.162321
ENSMUSG00000026473.15	Glul	-1.75782	8.87368	-9.13366	1.32587e-07	1.16387e-05	7.53344	-12.4596	-0.951684	2.01539e-05	chr1:153899944-153909723(+)	3323	ENSMUSG00000026473	protein_coding	14645	-5.14774	-1.30211	0.00230863	-4.89291	-0.672169	0.00717346	-0.180337	-0.578079	0.573919
ENSMUSG00000029505.17	Ep400	1.26374	7.21572	9.031	1.53742e-07	1.30373e-05	7.53295	21.1839	1.0406	9.69952e-07	chr5:110664373-110770717(-)	13971	ENSMUSG00000029505	protein_coding	75560	5.09182	0.880133	0.00243556	-1.23212	-0.214029	0.282523	1.59983	2.82292	0.0154013
ENSMUSG00000024921.17	Smarca2	1.0504	9.05189	9.11734	1.35733e-07	1.18225e-05	7.47678	13.6106	0.863776	1.22204e-05	chr19:26605050-26778322(+)	14269	ENSMUSG00000024921	protein_coding	67155	0.590987	0.1077	0.576702	5.22659	0.68505	0.00562239	-0.0620991	-0.139388	0.89146
ENSMUSG00000019820.9	Utrn	1.15345	7.28702	8.98637	1.64024e-07	1.37535e-05	7.46006	14.0508	0.912965	1.01992e-05	chr10:12382188-12861735(-)	12382	ENSMUSG00000019820	protein_coding	22288	6.98575	0.99439	0.000484813	-3.66468	-0.659405	0.0198125	1.32732	1.49828	0.159947
ENSMUSG00000064357.1	mt-Atp6	2.67062	7.68753	9.00507	1.5963e-07	1.34353e-05	7.45497	-2.489	-1.57445	0.0483709	chrM:7927-8607(+)	681	ENSMUSG00000064357	protein_coding	17705	-1.85023	-3.03062	0.115172	-3.80186	-23.6849	0.0175049	7.2407	2.17917	0.0500091
ENSMUSG00000017390.15	Aldoc	-1.60737	8.44763	-9.04641	1.50351e-07	1.28467e-05	7.44655	-10.0289	-1.13811	6.79836e-05	chr11:78322968-78327781(+)	3263	ENSMUSG00000017390	protein_coding	11676	3.03037	0.50273	0.0239255	-3.66941	-0.605072	0.0197271	0.301824	0.46413	0.650877
ENSMUSG00000052727.5	Map1b	0.766486	11.7124	9.26694	1.09596e-07	1.00524e-05	7.42269	24.662	0.576335	4.03166e-07	chr13:99421464-99516602(-)	11852	ENSMUSG00000052727	protein_coding	17755	1.27613	0.222428	0.250379	-2.50525	-0.299171	0.0635748	0.602237	2.1714	0.0507094
ENSMUSG00000031314.18	Taf1	1.25593	7.08897	8.94804	1.7343e-07	1.44882e-05	7.42186	15.4373	1.19331	5.96634e-06	chrX:101532734-101601789(+)	8558	ENSMUSG00000031314	protein_coding	270627	4.2291	0.780771	0.00586888	-0.0548271	-0.00979415	0.958791	1.21142	3.24406	0.00704959
ENSMUSG00000022636.13	Alcam	-1.15194	7.236	-8.9177	1.81279e-07	1.50878e-05	7.37523	-18.4325	-0.894993	2.16044e-06	chr16:52248996-52454074(-)	7121	ENSMUSG00000022636	protein_coding	11658	-1.34719	-0.210756	0.22791	-3.74952	-0.752839	0.0183457	0.0554727	0.209273	0.837752
ENSMUSG00000031548.7	Sfrp1	1.79993	4.90272	8.78429	2.20506e-07	1.76972e-05	7.36714	7.39622	1.45148	0.000357928	chr8:23411502-23449632(+)	4372	ENSMUSG00000031548	protein_coding	20377	-2.43304	-1.53246	0.0521284	0.470919	0.152079	0.66117	2.88818	5.48831	0.000139791
ENSMUSG00000009927.8	Rps25	-1.43518	6.31648	-8.8422	2.0248e-07	1.64265e-05	7.3575	-10.4077	-1.04068	5.53153e-05	chr9:44407714-44410405(+)	683	ENSMUSG00000009927	protein_coding	75617	-4.37622	-1.40634	0.00501405	-1.15882	-0.581407	0.308266	-0.67659	-0.592418	0.564588
ENSMUSG00000064373.11	Selenop	-1.37779	7.2736	-8.89734	1.86756e-07	1.53766e-05	7.34305	-12.7087	-1.30025	1.8021e-05	chr15:3268547-3280508(+)	2845	ENSMUSG00000064373	protein_coding	20363	-7.71176	-3.03451	0.000286152	-10.8743	-3.65456	0.000315553	3.25865	6.85058	1.78827e-05
ENSMUSG00000050711.7	Scg2	-1.05178	8.89987	-9.00518	1.59605e-07	1.34353e-05	7.33466	-16.0095	-1.09062	4.84597e-06	chr1:79434669-79440120(-)	2515	ENSMUSG00000050711	protein_coding	20254	7.24941	1.18917	0.000398316	0.928938	0.151825	0.403263	1.12409	2.14145	0.053495
ENSMUSG00000026950.17	Neb	3.07763	3.00074	8.75241	2.31143e-07	1.83542e-05	7.31275	10.9379	2.5473	4.19145e-05	chr2:52136647-52378474(-)	26582	ENSMUSG00000026950	protein_coding	17996	0.855087	0.646607	0.426234	-0.784963	-0.60238	0.474479	3.16932	4.18401	0.00127258
ENSMUSG00000035885.4	Cox8a	-1.77321	6.09893	-8.79108	2.18308e-07	1.75836e-05	7.30381	-8.54595	-1.0023	0.000164053	chr19:7215158-7217616(-)	545	ENSMUSG00000035885	protein_coding	12868	-4.20967	-0.941029	0.00599359	-4.08434	-0.870851	0.0136833	-1.25582	-1.56382	0.143883
ENSMUSG00000055485.6	Soga1	1.66408	6.13244	8.80342	2.14371e-07	1.73285e-05	7.29247	13.3814	1.85497	1.34566e-05	chr2:157015799-157079254(-)	7984	ENSMUSG00000055485	protein_coding	320706	2.60512	0.607014	0.0414625	-2.07018	-0.508295	0.10403	3.0239	4.27048	0.00109176
ENSMUSG00000034981.9	Parm1	1.38945	7.10026	8.85463	1.98816e-07	1.61877e-05	7.27985	14.7125	1.11467	7.84926e-06	chr5:91517615-91626894(+)	5068	ENSMUSG00000034981	protein_coding	231440	1.50264	0.44904	0.185024	-3.62575	-0.678262	0.0205317	2.13134	5.89848	7.32643e-05
ENSMUSG00000034218.15	Atm	1.83867	4.68733	8.70192	2.49107e-07	1.96419e-05	7.2585	10.3246	1.58465	5.78402e-05	chr9:53439149-53536740(-)	10338	ENSMUSG00000034218	protein_coding	11920	0.835738	0.157255	0.436201	-1.38875	-0.371939	0.234165	1.60578	3.03989	0.0102961
ENSMUSG00000073680.2	Tmem88b	-1.7795	6.12576	-8.76122	2.2815e-07	1.81808e-05	7.25666	-7.61122	-0.980449	0.000307035	chr4:155781591-155785874(-)	3471	ENSMUSG00000073680	protein_coding	320587	-6.85087	-2.65306	0.000537348	-8.18224	-2.09431	0.00099306	1.27183	3.02861	0.0105139
ENSMUSG00000007892.7	Rplp1	-1.86122	5.20164	-8.6964	2.51159e-07	1.97345e-05	7.24183	-5.2459	-1.05964	0.00210357	chr9:61913284-61914538(-)	495	ENSMUSG00000007892	protein_coding	56040	-3.59352	-1.02789	0.012028	-5.42872	-2.14018	0.00487927	-1.00321	-1.60871	0.133704
ENSMUSG00000020850.14	Prpf8	1.17425	8.2361	8.89717	1.86802e-07	1.53766e-05	7.22995	25.1409	1.26585	3.60727e-07	chr11:75486816-75509449(+)	7461	ENSMUSG00000020850	protein_coding	192159	3.46185	2.40474	0.0140648	5.17994	0.77246	0.00581294	1.01263	3.21738	0.0074069
ENSMUSG00000048960.13	Prex2	1.18981	7.04595	8.77859	2.2237e-07	1.77832e-05	7.17143	8.60646	0.870699	0.000157857	chr1:10993465-11303681(+)	16609	ENSMUSG00000048960	protein_coding	109294	-4.24268	-1.27104	0.00578343	-5.10323	-1.42329	0.00614352	2.42618	4.42773	0.000828115
ENSMUSG00000025794.8	Rpl14	-1.42924	6.15242	-8.68643	2.54913e-07	1.99596e-05	7.13715	-8.07352	-0.802704	0.000223451	chr9:120571517-120574653(+)	935	ENSMUSG00000025794	protein_coding	67115	-7.87115	-2.0565	0.000256308	-2.17596	-0.431836	0.0920652	-0.379468	-0.849855	0.412072
ENSMUSG00000057322.12	Rpl38	-1.96821	5.3832	-8.6199	2.81498e-07	2.1654e-05	7.11345	-9.03997	-1.13929	0.000120614	chr11:114668524-114672331(+)	542	ENSMUSG00000057322	protein_coding	67671	-1.54543	-2.49348	0.174615	-1.99007	-0.910507	0.114221	-0.69494	-0.490309	0.632774
ENSMUSG00000031654.16	Cbln1	-1.63084	5.45921	-8.61792	2.82334e-07	2.1654e-05	7.10159	-8.6034	-1.42172	0.000158164	chr8:87468405-87472609(-)	3037	ENSMUSG00000031654	protein_coding	12404	2.03014	0.990515	0.0900156	7.58186	1.71724	0.00134368	1.477	1.25595	0.233082
ENSMUSG00000067786.16	Nnat	-2.44307	7.36576	-8.73013	2.38896e-07	1.8903e-05	7.08706	-15.1755	-1.1327	6.57804e-06	chr2:157560078-157562522(+)	1829	ENSMUSG00000067786	protein_coding	18111	1.34941	0.484502	0.227239	-2.26926	-0.464139	0.0827625	0.977032	1.14249	0.275576
ENSMUSG00000041841.7	Rpl37	-1.58038	5.60223	-8.61472	2.83687e-07	2.16837e-05	7.08457	-10.4727	-0.940813	5.34293e-05	chr15:5116613-5119140(+)	867	ENSMUSG00000041841	protein_coding	67281	-4.04551	-1.05027	0.00717509	-4.39048	-1.68616	0.01061	-0.0203781	-0.0312837	0.975559
ENSMUSG00000063457.14	Rps15	-1.27957	6.46376	-8.63471	2.75339e-07	2.13359e-05	7.02598	-9.10438	-0.771991	0.000116	chr10:80292453-80294114(+)	630	ENSMUSG00000063457	protein_coding	20054	-4.23478	-1.74034	0.00583295	-0.881131	-0.354717	0.425885	-0.566973	-0.549878	0.592509
ENSMUSG00000035383.7	Pmch	-2.08673	5.89034	-8.56626	3.05057e-07	2.30817e-05	6.99707	-15.3585	-2.12242	6.14317e-06	chr10:88091072-88092375(+)	749	ENSMUSG00000035383	protein_coding	110312	-0.566396	-1.63585	0.592238	0.230567	0.48973	0.828472	9.58992	11.1216	1.14328e-07
ENSMUSG00000021252.11	0610007P14Rik	-2.08577	4.20367	-8.49228	3.41012e-07	2.52911e-05	6.98664	-6.17831	-0.920653	0.000920773	chr12:85815448-85824550(-)	4235	ENSMUSG00000021252	protein_coding	58520	-0.41521	-0.151098	0.692832	1.16659	0.320449	0.305439	-1.63315	-2.60646	0.0229814
ENSMUSG00000031818.12	Cox4i1	-1.33064	6.89488	-8.61232	2.8471e-07	2.16881e-05	6.94718	-11.0494	-0.806569	3.96024e-05	chr8:120668222-120674207(+)	1550	ENSMUSG00000031818	protein_coding	12857	-1.55451	-0.367012	0.172477	-1.48108	-0.398222	0.209542	-1.47222	-1.5743	0.14145
ENSMUSG00000072501.4	Phf20l1	1.83159	5.00015	8.49801	3.38071e-07	2.51561e-05	6.92746	22.4656	1.96959	6.91128e-07	chr15:66577572-66645255(+)	6670	ENSMUSG00000072501	protein_coding	239510	1.97586	0.524933	0.0969583	1.7546	0.367493	0.150912	0.83582	1.64328	0.1263
ENSMUSG00000030701.17	Plekhb1	-1.16049	7.61463	-8.62938	2.77538e-07	2.14324e-05	6.89801	-12.4599	-0.952809	2.01512e-05	chr7:100642892-100662414(-)	3713	ENSMUSG00000030701	protein_coding	27276	-6.45735	-1.71693	0.00073247	-5.11151	-1.05524	0.00610676	1.93176	6.44678	3.20401e-05
ENSMUSG00000022054.11	Nefm	1.09987	7.84729	8.64417	2.71477e-07	2.11095e-05	6.88436	8.2217	0.695855	0.000202477	chr14:68082590-68124846(-)	5782	ENSMUSG00000022054	protein_coding	18040	3.75379	0.577645	0.00997857	7.15142	0.918332	0.00169143	-0.601536	-0.812288	0.432476
ENSMUSG00000008668.14	Rps18	-1.76601	5.35114	-8.46792	3.53799e-07	2.61532e-05	6.88378	-4.38364	-0.800649	0.0049747	chr17:33951999-33956001(-)	2491	ENSMUSG00000008668	protein_coding	20084	-2.59293	-1.17366	0.0421359	-1.80379	-0.341842	0.142323	-0.700734	-0.831681	0.421861
ENSMUSG00000047459.14	Dynlrb1	-1.32415	6.55149	-8.53025	3.22031e-07	2.42842e-05	6.85671	-7.32647	-0.936777	0.000376491	chr2:155236533-155250277(+)	1009	ENSMUSG00000047459	protein_coding	67068	-1.18899	-0.299724	0.280598	3.13158	0.580301	0.03296	-1.33582	-0.996476	0.338725
ENSMUSG00000021685.11	Otp	1.70475	6.08179	8.50445	3.34803e-07	2.49957e-05	6.84251	14.0725	1.67179	1.01102e-05	chr13:94875602-94885130(+)	2881	ENSMUSG00000021685	protein_coding	18420	-1.21765	-4.8621	0.270326	-0.790725	-0.654482	0.471452	11.7334	14.4721	5.98901e-09
ENSMUSG00000035847.15	Ids	-0.973058	8.69865	-8.65976	2.65238e-07	2.06959e-05	6.82848	-11.5836	-0.706828	3.03887e-05	chrX:70343069-70365084(-)	5101	ENSMUSG00000035847	protein_coding	15931	-7.93916	-1.44725	0.000244681	-4.06482	-0.573234	0.013913	-0.034221	-0.0613904	0.952061
ENSMUSG00000031386.14	Hcfc1	1.08077	7.75813	8.585	2.966e-07	2.25175e-05	6.80185	12.281	0.976562	2.18647e-05	chrX:73942792-73966357(-)	8360	ENSMUSG00000031386	protein_coding	15161	4.20896	1.20915	0.0059982	-0.807008	-0.132707	0.462975	1.43485	5.20294	0.000222207
ENSMUSG00000093674.7	Rpl41	-1.21078	7.22416	-8.52675	3.23732e-07	2.43308e-05	6.78021	-14.9182	-1.17516	7.25205e-06	chr10:128548114-128549305(-)	1168	ENSMUSG00000093674	protein_coding	67945	-5.62396	-2.28683	0.00148676	-0.646485	-0.421766	0.551672	0.51095	0.448022	0.662134
ENSMUSG00000022354.3	Ndufb9	-1.32994	6.36501	-8.46173	3.5713e-07	2.63129e-05	6.77096	-6.90788	-0.754923	0.000514362	chr15:58933810-58939489(+)	651	ENSMUSG00000022354	protein_coding	66218	-3.42826	-0.961738	0.0146438	2.69244	0.801895	0.0518924	-1.66902	-1.94037	0.0762412
ENSMUSG00000048758.13	Rpl29	-1.60587	5.14477	-8.36398	4.14333e-07	3.00669e-05	6.74137	-5.7878	-1.26911	0.00128585	chr9:106429454-106431568(+)	796	ENSMUSG00000048758	protein_coding	19944	-2.80651	-1.22596	0.0318608	-0.674582	-0.165523	0.535331	0.407761	0.761359	0.461171
ENSMUSG00000033826.9	Dnah8	3.51721	2.60664	8.35936	4.17264e-07	3.00669e-05	6.69244	11.0507	4.69085	3.95768e-05	chr17:30624354-30875264(+)	14583	ENSMUSG00000033826	protein_coding	13417	1.23342	1.38681	0.264813	2.87922	1.75384	0.0426171	5.23361	11.6859	6.62068e-08
ENSMUSG00000037894.13	H2afz	-1.45652	5.94089	-8.37909	4.04896e-07	2.95417e-05	6.68753	-9.29121	-0.962854	0.000103732	chr3:137864487-137866922(+)	1776	ENSMUSG00000037894	protein_coding	51788	0.204036	0.0492995	0.845259	9.04032	1.38893	0.000666271	-1.51572	-1.70608	0.113765
ENSMUSG00000041268.16	Dmxl2	0.964002	8.03571	8.5227	3.25716e-07	2.43983e-05	6.6769	11.3491	0.801478	3.40866e-05	chr9:54365158-54501760(-)	13419	ENSMUSG00000041268	protein_coding	235380	2.38221	0.333822	0.055808	0.0794097	0.01316	0.940355	0.215508	0.741829	0.472488
ENSMUSG00000064293.14	Cntn4	1.49204	5.16559	8.32066	4.42698e-07	3.15819e-05	6.64258	19.7708	1.40702	1.44371e-06	chr6:105677660-106699310(+)	8486	ENSMUSG00000064293	protein_coding	269784	2.60888	1.06618	0.0412574	1.59958	0.487387	0.181705	1.23567	3.45046	0.00481364
ENSMUSG00000022548.14	Apod	-1.48985	5.97328	-8.3451	4.26454e-07	3.052e-05	6.63376	-7.80789	-1.71216	0.00026769	chr16:31296192-31314808(-)	2577	ENSMUSG00000022548	protein_coding	11815	-4.85181	-3.96699	0.00307884	-6.94445	-2.40204	0.00189761	1.22689	2.40989	0.0329548
ENSMUSG00000004366.3	Sst	-1.60708	6.34522	-8.35908	4.17445e-07	3.00669e-05	6.61778	-15.3154	-1.68131	6.24255e-06	chr16:23889581-23890844(-)	599	ENSMUSG00000004366	protein_coding	20604	13.9907	2.56599	1.04514e-05	-6.67969	-1.28415	0.00220813	-0.540037	-0.671101	0.51489
ENSMUSG00000039959.13	Hip1	1.68835	5.0934	8.30032	4.56712e-07	3.23761e-05	6.61712	15.0227	1.36225	6.969e-06	chr5:135406531-135545120(-)	12961	ENSMUSG00000039959	protein_coding	215114	-1.91641	-0.470184	0.105185	-2.06953	-0.546782	0.104108	1.50036	3.36452	0.00564101
ENSMUSG00000025558.16	Dock9	1.36449	6.40989	8.35698	4.18785e-07	3.00669e-05	6.5827	15.7785	1.21352	5.2659e-06	chr14:121542039-121797837(-)	13252	ENSMUSG00000025558	protein_coding	105445	2.01723	0.311664	0.0916191	-0.250184	-0.0457084	0.814234	0.663061	1.51675	0.15527
ENSMUSG00000009418.15	Nav1	1.09791	7.33759	8.41303	3.84513e-07	2.82378e-05	6.57729	15.2245	0.805334	6.45818e-06	chr1:135434580-135607295(-)	17303	ENSMUSG00000009418	protein_coding	215690	7.98143	1.5259	0.000237763	-2.14459	-0.399959	0.0954477	0.237121	0.365982	0.720761
ENSMUSG00000052146.15	Rps10	-1.61745	5.56314	-8.27248	4.76654e-07	3.32651e-05	6.56349	-9.81972	-1.31964	7.64131e-05	chr17:27630422-27636629(-)	1937	ENSMUSG00000052146	protein_coding	67097	-1.80817	-1.07355	0.122007	-1.32411	-0.511764	0.25307	-0.792815	-0.676853	0.51136
ENSMUSG00000013611.14	Snx31	5.03107	1.28821	8.89838	1.8647e-07	1.53766e-05	6.53867	10.4732	5.48768	5.34155e-05	chr15:36504062-36555573(-)	2935	ENSMUSG00000013611	protein_coding	66696	0.856573	2.10016	0.425476	1.91281	1.9607	0.12508	5.62093	5.24953	0.000205852
ENSMUSG00000090061.9	Nwd2	1.6979	4.97412	8.23863	5.02144e-07	3.48277e-05	6.53246	15.8767	1.83104	5.08235e-06	chr5:63649102-63810546(+)	10428	ENSMUSG00000090061	protein_coding	319807	-0.0255481	-0.00652634	0.98047	0.290219	0.0509919	0.785447	-0.32348	-0.811663	0.43282
ENSMUSG00000047248.20	C2cd3	1.406	5.45335	8.25524	4.89459e-07	3.4053e-05	6.51496	19.7864	1.39665	1.43715e-06	chr7:100372233-100470152(+)	11994	ENSMUSG00000047248	protein_coding	277939	1.12333	0.323891	0.305407	-0.906963	-0.191448	0.413536	1.21225	2.42991	0.0317728
ENSMUSG00000025905.13	Oprk1	1.53084	5.13161	8.22561	5.12324e-07	3.54244e-05	6.49904	14.1427	1.24131	9.82818e-06	chr1:5588466-5606131(+)	9151	ENSMUSG00000025905	protein_coding	18387	-4.52492	-3.16384	0.00429019	-4.84336	-1.91806	0.00744568	4.37153	8.61574	1.76985e-06
ENSMUSG00000027799.12	Nbea	0.9604	8.13744	8.4046	3.89475e-07	2.85091e-05	6.48109	20.0085	0.734359	1.3477e-06	chr3:55625195-56183701(-)	31361	ENSMUSG00000027799	protein_coding	26422	1.39679	0.194204	0.213324	-0.992304	-0.1728	0.37483	0.302566	0.861137	0.406073
ENSMUSG00000053950.10	Adnp2	1.84542	5.18479	8.19472	5.3736e-07	3.69283e-05	6.44408	16.8028	1.83355	3.67428e-06	chr18:80126311-80151482(-)	5012	ENSMUSG00000053950	protein_coding	240442	3.33927	0.669606	0.0163092	1.69235	0.331378	0.162569	0.978934	3.07605	0.00962753
ENSMUSG00000043535.13	Setx	1.06987	7.10231	8.30909	4.50608e-07	3.20445e-05	6.43949	16.3881	0.945397	4.23948e-06	chr2:29124181-29182471(+)	11380	ENSMUSG00000043535	protein_coding	269254	1.71533	0.232358	0.138539	0.493379	0.0829381	0.646487	0.860801	2.96883	0.0117483
ENSMUSG00000028833.13	Ncdn	-1.48732	8.02146	-8.35807	4.1809e-07	3.00669e-05	6.43281	-14.282	-0.990362	9.29498e-06	chr4:126743750-126753438(-)	3710	ENSMUSG00000028833	protein_coding	26562	3.60422	1.40173	0.0118774	8.40055	0.948365	0.000894058	-2.24032	-4.73132	0.000489979
ENSMUSG00000021606.7	Ndufs6	-2.15329	4.22394	-8.09094	6.31326e-07	4.19739e-05	6.38419	-4.02517	-0.922308	0.00733879	chr13:73319874-73328542(-)	629	ENSMUSG00000021606	protein_coding	407785	-1.31239	-0.753808	0.238677	-1.38251	-0.416664	0.235927	-2.41782	-1.94381	0.0757859
ENSMUSG00000033350.7	Chst2	1.10927	7.56641	8.29534	4.60214e-07	3.25218e-05	6.36941	9.97415	0.949281	7.00794e-05	chr9:95399292-95406722(-)	7328	ENSMUSG00000033350	protein_coding	54371	-2.01092	-0.485809	0.0924144	2.62631	0.61497	0.0557156	0.350916	0.706348	0.493484
ENSMUSG00000014313.14	Cox6c	-1.61682	5.62104	-8.13919	5.85652e-07	3.92859e-05	6.34668	-8.87012	-0.93314	0.00013384	chr15:35925886-35938246(-)	3567	ENSMUSG00000014313	protein_coding	12864	-2.74313	-1.18244	0.0345953	-1.44705	-0.486157	0.218304	-1.43928	-3.3743	0.00554
ENSMUSG00000020297.10	Nsg2	-0.977664	7.8557	-8.28539	4.67292e-07	3.28156e-05	6.33324	-10.1583	-0.860933	6.33079e-05	chr11:32000463-32059202(+)	4157	ENSMUSG00000020297	protein_coding	18197	-3.79374	-0.472439	0.00953059	4.50633	0.661289	0.00966756	-1.39047	-5.86188	7.75381e-05
ENSMUSG00000037771.11	Slc32a1	-2.29724	4.95254	-8.05425	6.68551e-07	4.43176e-05	6.2823	-10.9368	-1.69848	4.19395e-05	chr2:158610767-158615748(+)	2797	ENSMUSG00000037771	protein_coding	22348	7.49697	2.86924	0.000332966	-4.0106	-0.928509	0.0145759	-0.0420422	-0.0370154	0.971083
ENSMUSG00000020716.15	Nf1	0.99188	8.27575	8.28781	4.65565e-07	3.27968e-05	6.2812	17.1496	0.932604	3.26847e-06	chr11:79339693-79581612(+)	15820	ENSMUSG00000020716	protein_coding	18015	4.23716	0.717877	0.00581798	-3.30909	-0.500301	0.0276822	1.58342	3.41855	0.00510537
ENSMUSG00000025964.15	Adam23	1.04868	7.3634	8.21567	5.20242e-07	3.58616e-05	6.2634	10.087	0.792504	6.58367e-05	chr1:63445891-63596276(+)	17907	ENSMUSG00000025964	protein_coding	23792	4.24172	0.822172	0.00578943	2.34274	0.543241	0.0761686	0.794214	2.09499	0.0581021
ENSMUSG00000015090.13	Ptgds	-1.80572	8.48512	-8.277	4.73358e-07	3.3138e-05	6.25622	-3.63132	-1.20229	0.0115053	chr2:25466709-25470046(-)	1649	ENSMUSG00000015090	protein_coding	19215	-4.45088	-1.35564	0.00463468	-18.2756	-3.15934	3.72579e-05	1.89394	3.8552	0.00229627
ENSMUSG00000025241.15	Fyco1	1.31338	6.72689	8.16176	5.65501e-07	3.81748e-05	6.24272	7.99401	1.05258	0.000235738	chr9:123789510-123851899(-)	8653	ENSMUSG00000025241	protein_coding	17281	-1.37377	-0.365144	0.219982	-3.46243	-1.40212	0.0239058	3.07681	3.95777	0.0019078
ENSMUSG00000070327.14	Rnf213	1.75789	4.12291	7.98932	7.40199e-07	4.82856e-05	6.21042	10.3484	1.71104	5.71032e-05	chr11:119393100-119487418(+)	16888	ENSMUSG00000070327	protein_coding	672511	-0.202139	-0.064436	0.846675	-4.6252	-2.07873	0.00880296	3.6402	3.46419	0.00469338
ENSMUSG00000020220.16	Vps13d	1.44169	7.43904	8.18432	5.46078e-07	3.72993e-05	6.20417	9.73188	1.42343	8.03117e-05	chr4:144972622-145195005(-)	24771	ENSMUSG00000020220	protein_coding	230895	5.96818	0.811624	0.0010998	-0.563422	-0.134682	0.601935	1.38112	2.09607	0.057991
ENSMUSG00000071640.3	Stxbp3-ps	3.65521	1.9258	8.1646	5.63016e-07	3.81748e-05	6.19944	11.6139	3.85293	2.99447e-05	chr19:9557792-9559183(-)	758	ENSMUSG00000071640	processed_pseudogene		1.92793	3.32807	0.103538	-0.106762	-0.0609981	0.919895	4.16121	7.10533	1.25145e-05
ENSMUSG00000021068.15	Nin	1.47306	5.16399	8.03603	6.87891e-07	4.53563e-05	6.19762	9.48559	1.21629	9.2539e-05	chr12:70011435-70111925(-)	10345	ENSMUSG00000021068	protein_coding	18080	1.51941	0.236815	0.180875	0.157	0.0530741	0.88252	-0.122511	-0.262851	0.797133
ENSMUSG00000045128.9	Rpl18a	-1.46747	6.72998	-8.11227	6.10694e-07	4.07884e-05	6.18307	-13.4783	-1.10943	1.2917e-05	chr8:70894722-70897412(-)	1739	ENSMUSG00000045128	protein_coding	76808	-1.30859	-0.363401	0.239879	-1.34285	-0.316708	0.247441	-0.717973	-0.932412	0.369539
ENSMUSG00000075706.10	Gpx4	-2.50059	3.7396	-7.95746	7.78259e-07	5.04007e-05	6.18198	-9.4383	-1.08014	9.51273e-05	chr10:80047166-80056439(+)	1724	ENSMUSG00000075706	protein_coding	625249	0.851372	0.273967	0.428135	-2.5258	-0.726432	0.0621561	-1.27668	-1.77205	0.101801
ENSMUSG00000042156.15	Dzip1	1.17495	7.45902	8.16154	5.6569e-07	3.81748e-05	6.1665	18.5029	1.07627	2.11362e-06	chr14:118875520-118925314(-)	4744	ENSMUSG00000042156	protein_coding	66573	0.122714	0.0302377	0.906454	0.168536	0.0565162	0.873985	3.0409	7.49813	7.3337e-06
ENSMUSG00000092094.5	Zfp804b	2.24435	3.40631	7.9338	8.07863e-07	5.18694e-05	6.14784	9.7006	2.59242	8.17555e-05	chr5:6769010-7344756(-)	4430	ENSMUSG00000092094	protein_coding	207618	0.446071	0.179594	0.67163	-2.83366	-1.125	0.0446902	2.7832	4.57793	0.0006378
ENSMUSG00000028382.15	Ptbp3	1.43074	5.66962	8.02681	6.97901e-07	4.58574e-05	6.1342	16.9596	1.48829	3.48385e-06	chr4:59471868-59549364(-)	7480	ENSMUSG00000028382	protein_coding	230257	-1.89949	-0.896363	0.107654	-1.932	-0.467802	0.122282	1.73176	3.3016	0.00633707
ENSMUSG00000023764.18	Sfi1	2.88461	2.48568	7.9734	7.58964e-07	4.92931e-05	6.11825	7.89499	2.07081	0.000252151	chr11:3131850-3193463(-)	7559	ENSMUSG00000023764	protein_coding	78887	3.60645	1.24875	0.0118463	1.692	0.86726	0.162638	2.84994	3.04531	0.0101931
ENSMUSG00000053289.7	Ddx10	1.73051	5.23933	7.98837	7.41302e-07	4.82856e-05	6.11312	9.32022	1.72638	0.000101966	chr9:53098454-53248112(-)	3368	ENSMUSG00000053289	protein_coding	77591	-2.65532	-0.700728	0.0388089	0.864418	0.180605	0.434034	0.931336	2.7401	0.0179551
ENSMUSG00000056342.16	Usp34	1.18021	8.20682	8.17317	5.55587e-07	3.78338e-05	6.10513	7.88676	0.944063	0.000253574	chr11:23306895-23490560(+)	18453	ENSMUSG00000056342	protein_coding	17847	-0.36014	-0.0564707	0.731426	-2.73199	-0.429014	0.0497497	1.44974	3.48635	0.00450562
ENSMUSG00000037563.15	Rps16	-1.55269	5.3146	-7.93683	8.04004e-07	5.17696e-05	6.05747	-8.9125	-0.971333	0.000130389	chr7:28350652-28353155(+)	1266	ENSMUSG00000037563	protein_coding	20055	1.10326	0.548476	0.313353	-1.31058	-0.462533	0.257209	0.443362	0.432166	0.673299
ENSMUSG00000031592.10	Pcm1	1.0803	7.77481	8.11123	6.11682e-07	4.07884e-05	6.05281	10.1753	0.831361	6.27243e-05	chr8:41239752-41332344(+)	7458	ENSMUSG00000031592	protein_coding	18536	-0.514964	-0.0891273	0.625507	0.69622	0.125869	0.522979	0.811741	2.81445	0.0156451
ENSMUSG00000102070.1	Gm28661	-2.70853	3.95622	-7.86304	9.03645e-07	5.7356e-05	6.03884	-4.70091	-1.10912	0.00358176	chr1:24614885-24615565(-)	681	ENSMUSG00000102070	unprocessed_pseudogene		-0.618849	-1.04939	0.559398	1.11132	8.85054	0.326085	9.3428	10.4822	2.18514e-07
ENSMUSG00000034647.14	Ankrd12	1.10019	8.57684	8.15562	5.70909e-07	3.84116e-05	6.0354	18.6472	1.225	2.02133e-06	chr17:65967501-66077089(-)	11508	ENSMUSG00000034647	protein_coding	106585	2.81054	0.677211	0.0316947	-4.16738	-0.598436	0.012755	0.530065	0.882314	0.394971
ENSMUSG00000024660.8	Incenp	2.1544	3.58737	7.86134	9.06078e-07	5.7356e-05	6.03379	10.5418	2.688	5.15068e-05	chr19:9872297-9899533(-)	3217	ENSMUSG00000024660	protein_coding	16319	2.96039	1.06905	0.0261469	1.42264	0.346836	0.224811	0.366012	1.22029	0.245837
ENSMUSG00000052812.4	Atad2b	1.54125	4.83194	7.90989	8.38975e-07	5.37135e-05	6.02703	11.3058	1.52824	3.48252e-05	chr12:4917404-5044047(+)	4688	ENSMUSG00000052812	protein_coding	320817	3.88823	0.7382	0.00855756	-3.8516	-0.989917	0.0167478	1.95551	2.27575	0.0420384
ENSMUSG00000020849.13	Ywhae	-1.05455	9.34169	-8.18546	5.45114e-07	3.72993e-05	6.01144	-16.9086	-0.567309	3.5446e-06	chr11:75732869-75765845(+)	2568	ENSMUSG00000020849	protein_coding	22627	1.38525	0.38285	0.216639	4.39832	0.789445	0.0105429	-1.60302	-2.11018	0.0565562
ENSMUSG00000033577.18	Myo6	1.26924	7.1615	8.02263	7.02485e-07	4.60241e-05	5.97404	13.8311	1.30139	1.11549e-05	chr9:80165031-80311729(+)	12078	ENSMUSG00000033577	protein_coding	17920	-5.31939	-0.858252	0.00196371	-6.48788	-1.94754	0.00247239	3.23104	3.11851	0.00889782
ENSMUSG00000042750.7	Bex2	-1.33415	7.75685	-8.03569	6.88257e-07	4.53563e-05	5.94585	-4.65475	-0.452737	0.00375377	chrX:136066564-136068236(-)	903	ENSMUSG00000042750	protein_coding	12069	-4.85752	-0.978041	0.00306146	3.78108	0.476612	0.017833	-1.34931	-1.5644	0.143748
ENSMUSG00000036199.9	Ndufa13	-1.94118	5.41743	-7.86858	8.95734e-07	5.71845e-05	5.94177	-5.43571	-1.18582	0.00176337	chr8:69894180-69902558(-)	1251	ENSMUSG00000036199	protein_coding	67184	0.329754	0.143169	0.753109	-0.829064	-0.150425	0.451682	-1.72622	-1.23056	0.242107
ENSMUSG00000022262.7	Dnah5	2.2943	3.28886	7.79962	9.99642e-07	6.15451e-05	5.94059	6.41532	1.62961	0.000757753	chr15:28203752-28472045(+)	15630	ENSMUSG00000022262	protein_coding	110082	-0.0398028	-0.0127821	0.969578	0.46371	0.260039	0.665922	2.43292	2.91782	0.0129151
ENSMUSG00000016487.15	Ppfibp1	1.59386	4.94387	7.85269	9.18622e-07	5.76628e-05	5.9258	13.5848	1.57883	1.23531e-05	chr6:146888487-147032025(+)	11135	ENSMUSG00000016487	protein_coding	67533	3.04591	0.633151	0.0234608	-2.29407	-0.461902	0.0804677	1.2423	3.00179	0.0110508
ENSMUSG00000033208.7	S100b	-1.54773	5.37066	-7.85692	9.12468e-07	5.74369e-05	5.92545	-8.32472	-0.880766	0.000189236	chr10:76253853-76261159(+)	1484	ENSMUSG00000033208	protein_coding	20203	0.161081	0.0457575	0.877465	-7.88186	-2.00063	0.00115228	1.26027	3.37104	0.00557347
ENSMUSG00000020715.9	Ern1	1.58554	4.62895	7.83223	9.49002e-07	5.92388e-05	5.9232	8.25892	1.47265	0.000197573	chr11:106394650-106487852(-)	8173	ENSMUSG00000020715	protein_coding	78943	-1.49719	-0.634213	0.186392	-1.17001	-0.35554	0.304201	2.69903	5.98982	6.36511e-05
ENSMUSG00000039738.16	Slx4	1.46897	5.24922	7.86621	8.9911e-07	5.72374e-05	5.9161	15.9931	1.56455	4.87446e-06	chr16:3979105-4003770(-)	7657	ENSMUSG00000039738	protein_coding	52864	2.61921	0.759975	0.0406987	4.54474	1.14935	0.00937747	0.223228	0.738489	0.474441
ENSMUSG00000057614.6	Gnai1	-1.16377	7.18217	-7.94126	7.98398e-07	5.15563e-05	5.85599	-9.88747	-0.795652	7.35559e-05	chr5:18265135-18360355(-)	3135	ENSMUSG00000057614	protein_coding	14677	-2.56306	-0.463962	0.0438354	5.63272	0.749762	0.00424652	-2.07666	-2.22072	0.0464192
ENSMUSG00000030122.12	Ptms	-2.36359	5.64367	-7.79505	1.00696e-06	6.18261e-05	5.80237	-8.94808	-0.809301	0.00012757	chr6:124913681-124920103(-)	1619	ENSMUSG00000030122	protein_coding	69202	2.31828	1.07313	0.0608277	7.75974	0.90399	0.00122588	-3.41802	-3.98993	0.0018005
ENSMUSG00000024640.9	Psat1	-1.26357	6.07372	-7.82972	9.52803e-07	5.93113e-05	5.79996	-6.27864	-0.896642	0.000847282	chr19:15904678-15947337(-)	4254	ENSMUSG00000024640	protein_coding	107272	-3.88309	-0.964935	0.00860755	-0.561438	-0.108141	0.60317	-0.587482	-0.693977	0.500936
ENSMUSG00000027562.12	Car2	-1.27734	6.03288	-7.81701	9.72299e-07	6.03578e-05	5.78414	-14.4206	-1.09209	8.79818e-06	chr3:14886273-14900770(+)	2422	ENSMUSG00000027562	protein_coding	12349	-7.13829	-1.671	0.000432394	-4.17002	-1.13049	0.0127267	-0.594051	-0.974513	0.349074
ENSMUSG00000057841.5	Rpl32	-1.53966	5.47711	-7.75795	1.0685e-06	6.52485e-05	5.75613	-10.2019	-1.45566	6.18206e-05	chr6:115805505-115808747(-)	963	ENSMUSG00000057841	protein_coding	19951	1.7565	0.626713	0.130951	-1.12139	-0.424554	0.322232	-0.948237	-0.849816	0.412093
ENSMUSG00000054091.9	1810037I17Rik	-2.12024	3.97554	-7.66395	1.24278e-06	7.36879e-05	5.72625	-5.95025	-1.03333	0.00111681	chr3:122924203-122926184(+)	1160	ENSMUSG00000054091	protein_coding	67704	0.372324	0.261849	0.722807	-0.353871	-0.144242	0.740526	-1.40467	-0.922554	0.374451
ENSMUSG00000036751.7	Cox6b1	-1.50462	5.23892	-7.7193	1.13683e-06	6.8125e-05	5.71477	-9.86694	-1.41471	7.44083e-05	chr7:30616861-30626151(-)	708	ENSMUSG00000036751	protein_coding	110323	-2.10359	-0.854542	0.0814199	-2.33671	-0.745761	0.076687	-1.77071	-1.81129	0.0952306
ENSMUSG00000045482.16	Trrap	1.29969	7.13729	7.85777	9.11236e-07	5.74369e-05	5.7094	6.93089	0.991642	0.000505414	chr5:144767732-144859778(+)	20859	ENSMUSG00000045482	protein_coding	100683	2.373	0.373896	0.0565036	-2.11294	-0.511425	0.0989994	1.73334	2.82012	0.0154814
ENSMUSG00000074024.5	4632427E13Rik	2.98666	3.19264	7.64649	1.2783e-06	7.53961e-05	5.70104	10.8286	4.22858	4.43357e-05	chr7:92734166-92741468(-)	7303	ENSMUSG00000074024	bidirectional_promoter_lncRNA		4.68274	2.62072	0.00364844	-0.076036	-0.0371771	0.942883	3.40901	2.45149	0.0305445
ENSMUSG00000029632.7	Ndufa4	-1.45832	5.81151	-7.72377	1.12869e-06	6.78179e-05	5.65834	-11.2285	-1.05592	3.61906e-05	chr6:11900292-11907497(-)	1381	ENSMUSG00000029632	protein_coding		-0.804193	-0.256375	0.452815	0.0506313	0.0221216	0.961941	-1.9623	-1.52371	0.153541
ENSMUSG00000033799.9	Fam208b	1.32832	5.74733	7.7313	1.11513e-06	6.73635e-05	5.64734	16.1176	1.47232	4.66312e-06	chr13:3566036-3611108(-)	8337	ENSMUSG00000033799	protein_coding	105203	3.46083	0.903787	0.014082	-3.51638	-0.681106	0.0227235	0.895882	1.12309	0.283408
ENSMUSG00000037416.12	Dmxl1	1.09935	6.59973	7.76196	1.06167e-06	6.50075e-05	5.61095	9.57198	0.787276	8.80188e-05	chr18:49832670-49965473(+)	21860	ENSMUSG00000037416	protein_coding	240283	4.26563	0.811247	0.00564223	-4.65723	-0.903806	0.00858609	1.29252	2.69259	0.0196041
ENSMUSG00000001383.8	Zmat2	-1.31131	5.71509	-7.6797	1.21161e-06	7.20302e-05	5.59474	-4.32433	-0.586982	0.00529828	chr18:36793923-36799660(+)	2257	ENSMUSG00000001383	protein_coding	66492	-2.71994	-0.542102	0.0356582	0.55166	0.0944953	0.609281	-2.51626	-3.49379	0.00444434
ENSMUSG00000059291.15	Rpl11	-1.29174	6.44816	-7.72955	1.11827e-06	6.73722e-05	5.59406	-9.06812	-0.897734	0.000118572	chr4:136028265-136053428(-)	2697	ENSMUSG00000059291	protein_coding	67025	-4.66344	-1.59863	0.00372077	-0.17388	-0.0277424	0.870038	-0.575825	-0.532085	0.604397
ENSMUSG00000110080.1	Gm6145	1.97112	4.04712	7.58657	1.40857e-06	8.11627e-05	5.57425	6.46996	1.31084	0.000725048	chr14:105621015-105643725(-)	5671	ENSMUSG00000110080	processed_transcript		-2.67851	-1.21336	0.037645	-4.2744	-1.72585	0.0116671	3.36512	3.7185	0.00294409
ENSMUSG00000022197.15	Pdzd2	1.46787	4.86943	7.62727	1.31865e-06	7.69682e-05	5.56943	11.7343	1.38634	2.82584e-05	chr15:12359711-12739924(-)	21645	ENSMUSG00000022197	protein_coding	68070	2.27318	0.776552	0.0646527	-1.13326	-0.229617	0.317743	-0.311888	-0.639486	0.534547
ENSMUSG00000054889.9	Dsp	3.44291	1.73581	7.73852	1.10229e-06	6.68228e-05	5.5495	4.4308	2.74176	0.00473332	chr13:38151328-38198577(+)	9625	ENSMUSG00000054889	protein_coding	109620	-0.67629	-0.483113	0.524757	1.0868	1.23495	0.33564	4.46314	4.85731	0.000395495
ENSMUSG00000020640.9	Itsn2	1.18634	6.14141	7.69486	1.18238e-06	7.04785e-05	5.54845	13.7276	1.23501	1.16409e-05	chr12:4593008-4713950(+)	5987	ENSMUSG00000020640	protein_coding	20403	-2.63192	-0.486865	0.0400227	0.281946	0.0510304	0.791364	0.537424	2.10809	0.056767
ENSMUSG00000029563.16	Foxp2	1.75259	5.11277	7.62776	1.3176e-06	7.69682e-05	5.54498	13.4406	1.37987	1.31241e-05	chr6:14901349-15441977(+)	16346	ENSMUSG00000029563	protein_coding	114142	-3.53725	-1.28281	0.0128554	13.2621	2.12915	0.000140082	-0.611301	-0.575507	0.575602
ENSMUSG00000073616.10	Cops9	-2.09532	4.18777	-7.53592	1.52955e-06	8.65792e-05	5.5126	-6.27043	-0.836374	0.000853036	chr1:92637145-92641985(-)	1499	ENSMUSG00000073616	protein_coding	66915	-1.84463	-1.25714	0.116061	-1.789	-0.803377	0.144849	-0.903766	-0.878008	0.397211
ENSMUSG00000010376.14	Nedd8	-1.41292	5.31604	-7.59982	1.37861e-06	7.96403e-05	5.51045	-4.53113	-0.618124	0.00426256	chr14:55662265-55671906(-)	604	ENSMUSG00000010376	protein_coding	18002	-1.21594	-0.384145	0.27093	-1.32869	-0.437465	0.251683	-1.48463	-1.34	0.205114
ENSMUSG00000074802.10	Gas2l3	2.55231	2.64927	7.53938	1.52095e-06	8.63099e-05	5.50402	6.29072	1.83307	0.000838896	chr10:89408823-89443967(-)	6748	ENSMUSG00000074802	protein_coding	237436	1.47969	0.906212	0.190845	-0.361018	-0.128866	0.735553	2.10118	2.29587	0.0405376
ENSMUSG00000030307.8	Slc6a11	-1.00628	8.91741	-7.83901	9.38824e-07	5.87667e-05	5.49342	-10.9406	-0.76461	4.18571e-05	chr6:114131241-114249952(+)	5050	ENSMUSG00000030307	protein_coding	243616	-3.53659	-0.660743	0.0128654	-0.106123	-0.0420005	0.920372	3.68437	11.1776	1.08188e-07
ENSMUSG00000034601.16	2700049A03Rik	1.99058	3.69166	7.51984	1.57019e-06	8.79934e-05	5.49124	11.1124	2.23751	3.83613e-05	chr12:71136848-71243303(+)	5879	ENSMUSG00000034601	protein_coding	76967	1.5027	0.597357	0.185009	-0.660688	-0.201054	0.543369	1.63095	2.90023	0.0133439
ENSMUSG00000001270.8	Ckb	-1.23513	8.64616	-7.80695	9.88012e-07	6.11642e-05	5.47192	-5.96307	-0.604415	0.0011046	chr12:111669355-111672338(-)	1478	ENSMUSG00000001270	protein_coding	12709	5.04567	0.740358	0.00254635	1.90521	0.238499	0.126205	-1.42257	-4.70726	0.000510564
ENSMUSG00000040952.16	Rps19	-1.55242	4.85189	-7.53108	1.54167e-06	8.68278e-05	5.44728	-12.3754	-1.24103	2.09403e-05	chr7:24884371-24889806(+)	4685	ENSMUSG00000040952	protein_coding	20085	-2.97713	-1.26788	0.0255955	-2.28308	-0.837989	0.081475	0.439944	0.864147	0.404482
ENSMUSG00000029436.9	Mmp17	-1.58118	5.31647	-7.55751	1.47669e-06	8.44383e-05	5.44534	-7.36211	-1.34922	0.000366871	chr5:129584169-129611099(+)	6619	ENSMUSG00000029436	protein_coding	23948	-3.21528	-0.519869	0.0189884	5.19766	1.54686	0.00573966	-3.54714	-4.35646	0.000938296
ENSMUSG00000054280.14	Prr14l	1.05633	7.24852	7.70377	1.16555e-06	6.96605e-05	5.44397	12.6849	0.951914	1.82131e-05	chr5:32789820-32854256(-)	10402	ENSMUSG00000054280	protein_coding	215476	-0.960117	-0.193695	0.375098	-1.325	-0.242834	0.2528	0.484802	1.59169	0.137488
ENSMUSG00000048038.6	Ccdc187	3.34609	1.93994	7.604	1.36931e-06	7.93069e-05	5.44168	4.30168	2.90273	0.00542807	chr2:26271646-26294557(-)	3265	ENSMUSG00000048038	protein_coding	329366	-0.349547	-0.321503	0.738955	0.162554	0.130401	0.878409	4.98553	3.328	0.00603502
ENSMUSG00000021647.6	Cartpt	-1.86404	4.84543	-7.51298	1.58787e-06	8.87625e-05	5.43033	-15.6125	-1.82987	5.59387e-06	chr13:99898484-99900683(-)	874	ENSMUSG00000021647	protein_coding	27220	-0.331815	-0.254776	0.75163	-4.57852	-3.03234	0.00913096	2.53614	4.14991	0.00135219
ENSMUSG00000028524.21	Sgip1	1.14967	8.00188	7.74267	1.09498e-06	6.66839e-05	5.42533	8.34164	1.1047	0.00018716	chr4:102741297-102973628(+)	10136	ENSMUSG00000028524	protein_coding	73094	3.8213	0.484074	0.00923461	2.10951	0.278649	0.0993923	0.011729	0.0451809	0.964708
ENSMUSG00000035967.15	Ints6l	1.72481	4.66908	7.52149	1.56596e-06	8.79757e-05	5.41174	9.08089	1.99685	0.000117658	chrX:56454857-56507843(+)	7173	ENSMUSG00000035967	protein_coding	236790	3.61683	1.1498	0.0117028	-6.47789	-2.48145	0.00248718	1.98307	2.43994	0.031196
ENSMUSG00000039218.16	Srrm2	0.768736	9.06376	7.80146	9.96707e-07	6.1533e-05	5.40549	12.6218	0.568282	1.87336e-05	chr17:23790662-23824741(+)	10982	ENSMUSG00000039218	protein_coding	75956	5.32782	0.676322	0.00194835	0.839221	0.106883	0.446555	-0.0399782	-0.138383	0.892237
ENSMUSG00000038914.15	Dido1	1.2279	6.51594	7.63107	1.31056e-06	7.69682e-05	5.40246	13.3655	1.05122	1.35478e-05	chr2:180657964-180709999(-)	13307	ENSMUSG00000038914	protein_coding	23856	-0.449429	-0.0901863	0.669343	-0.0979478	-0.0180633	0.926481	0.534238	1.48858	0.16245
ENSMUSG00000037266.18	Rsrp1	1.35169	5.87326	7.54927	1.49664e-06	8.51457e-05	5.33337	12.6744	1.60605	1.82985e-05	chr4:134923592-134927671(+)	3349	ENSMUSG00000037266	protein_coding	27981	-0.516488	-0.101918	0.624507	-2.59089	-0.492236	0.0578949	0.305355	0.564534	0.582809
ENSMUSG00000021500.15	Ddx46	1.13136	6.30322	7.55127	1.49178e-06	8.50842e-05	5.29204	16.4698	1.2289	4.12054e-06	chr13:55635027-55681256(+)	5747	ENSMUSG00000021500	protein_coding	212880	2.96013	0.922586	0.0261552	8.75751	1.34878	0.000756929	-0.41149	-1.04496	0.316675
ENSMUSG00000039001.12	Rps21	-2.45101	4.38501	-7.3917	1.93753e-06	0.00010568	5.2681	-8.80064	-1.15272	0.000139731	chr2:180257377-180258445(+)	810	ENSMUSG00000039001	protein_coding	66481	-1.44037	-1.13211	0.201217	-3.17021	-1.54525	0.031718	-0.4129	-0.34228	0.738071
ENSMUSG00000040225.15	Prrc2c	0.846866	9.40546	7.738	1.10321e-06	6.68228e-05	5.26158	15.9303	0.675827	4.98538e-06	chr1:162670725-162740556(-)	16092	ENSMUSG00000040225	protein_coding	226562	1.82697	0.234673	0.118903	-5.13311	-0.914685	0.00601212	1.23775	2.15696	0.0520351
ENSMUSG00000010608.15	Rbm25	1.20902	7.00095	7.56699	1.4541e-06	8.33585e-05	5.24183	22.3554	1.31296	7.11021e-07	chr12:83631236-83683123(+)	17376	ENSMUSG00000010608	protein_coding	67039	-3.35698	-0.650185	0.0159617	2.98987	0.477629	0.0380271	0.284983	0.864266	0.404419
ENSMUSG00000070733.13	Fryl	1.14621	6.54529	7.53406	1.5342e-06	8.66243e-05	5.23785	8.54906	1.0492	0.000163728	chr5:73019987-73256619(-)	15192	ENSMUSG00000070733	protein_coding	72313	0.987356	0.192922	0.362649	-2.39432	-0.585963	0.0718909	1.54965	3.12119	0.00885367
ENSMUSG00000047261.9	Gap43	-0.894051	8.44667	-7.65102	1.26898e-06	7.50436e-05	5.23377	-15.6927	-0.85454	5.43252e-06	chr16:42248442-42340651(-)	1523	ENSMUSG00000047261	protein_coding	14432	1.81487	1.07591	0.120891	3.4944	0.581463	0.0231967	0.312087	0.275165	0.787879
ENSMUSG00000030287.15	Itpr2	1.31608	5.25181	7.42971	1.81998e-06	0.00010047	5.20276	6.53666	1.03054	0.000687302	chr6:146108299-146502223(-)	14802	ENSMUSG00000030287	protein_coding	16439	-3.83889	-0.724998	0.00905104	-2.7621	-1.91744	0.0481857	3.6348	3.08076	0.00954361
ENSMUSG00000006005.17	Tpr	0.887735	8.22977	7.60404	1.36922e-06	7.93069e-05	5.17028	12.7821	0.607703	1.74437e-05	chr1:150392838-150449935(+)	10496	ENSMUSG00000006005	protein_coding	108989	0.479611	0.105849	0.648961	-2.48945	-0.431254	0.0646899	1.03778	3.14401	0.00848657
ENSMUSG00000055670.14	Zzef1	1.17791	6.04841	7.44702	1.76897e-06	9.79121e-05	5.14572	16.6599	1.08999	3.85858e-06	chr11:72796226-72927120(+)	16450	ENSMUSG00000055670	protein_coding	195018	4.25256	0.819893	0.00572215	-0.92915	-0.314358	0.403165	2.07754	2.5817	0.0240534
ENSMUSG00000037876.16	Jmjd1c	1.09278	7.14614	7.50685	1.60385e-06	8.94334e-05	5.1253	14.7901	1.04333	7.61731e-06	chr10:67096125-67256326(+)	14397	ENSMUSG00000037876	protein_coding	108829	0.0429695	0.00729859	0.967159	-1.79427	-0.379976	0.143943	0.7243	1.93567	0.0768672
ENSMUSG00000021114.8	Atp6v1d	-1.10049	6.81277	-7.47304	1.69507e-06	9.42862e-05	5.12182	-5.60774	-0.62981	0.0015085	chr12:78842989-78861638(-)	1403	ENSMUSG00000021114	protein_coding	73834	-1.17846	-0.208479	0.284455	3.97354	0.673543	0.0150506	-2.15695	-3.53716	0.00410362
ENSMUSG00000037706.17	Cd81	-1.0412	8.44647	-7.57104	1.44455e-06	8.30226e-05	5.09996	-8.95515	-0.656742	0.000127019	chr7:143052739-143067934(+)	2879	ENSMUSG00000037706	protein_coding	12520	-2.77836	-0.476707	0.033045	-1.55164	-0.400035	0.192485	0.976104	2.15212	0.052486
ENSMUSG00000032667.17	Pon2	-1.37177	5.62194	-7.36973	2.00908e-06	0.000108529	5.0948	-4.55563	-0.576836	0.00415581	chr6:5264147-5298455(-)	7339	ENSMUSG00000032667	protein_coding	330260	-4.02116	-2.28404	0.00737173	-4.48463	-1.95719	0.00983619	2.60176	6.93737	1.58204e-05
ENSMUSG00000033909.17	Usp36	1.45219	5.51334	7.38001	1.97526e-06	0.000106959	5.08992	6.43285	1.41823	0.000747078	chr11:118259651-118290244(-)	7689	ENSMUSG00000033909	protein_coding	72344	2.94842	0.655456	0.0265487	2.53008	0.505265	0.0618655	0.767899	1.64785	0.125348
ENSMUSG00000020436.17	Gabrg2	1.16565	6.542	7.42833	1.82413e-06	0.00010047	5.06171	10.1455	0.510663	6.37552e-05	chr11:41910203-42000857(-)	5916	ENSMUSG00000020436	protein_coding	14406	1.55711	0.252358	0.17187	2.2162	0.370811	0.0879177	0.899483	2.18903	0.049134
ENSMUSG00000034525.6	Ice1	1.04618	6.84944	7.41549	1.86306e-06	0.000102114	5.00516	17.2465	1.0469	3.16454e-06	chr13:70588689-70637634(-)	7675	ENSMUSG00000034525	protein_coding	218333	1.63005	0.39082	0.155643	2.72116	0.583287	0.0503259	0.367454	0.925199	0.373129
ENSMUSG00000027602.9	Map1lc3a	-2.10352	4.15088	-7.21555	2.59586e-06	0.000133488	4.99249	-13.9228	-1.13492	1.07439e-05	chr2:155276297-155278073(+)	1181	ENSMUSG00000027602	protein_coding	66734	2.67464	1.26057	0.037837	-0.267642	-0.0502818	0.801635	-2.0316	-2.1297	0.0546262
ENSMUSG00000059436.12	Max	-1.24785	6.05648	-7.34095	2.10701e-06	0.000111985	4.99009	-1.78627	-0.271958	0.125721	chr12:76937269-76962248(-)	2005	ENSMUSG00000059436	protein_coding	17187	-0.498534	-0.140828	0.63635	2.24113	0.348839	0.0854524	-1.19199	-1.31772	0.212247
ENSMUSG00000059921.15	Unc5c	1.13854	6.60802	7.38925	1.94536e-06	0.00010575	4.98756	17.5059	1.15715	2.90488e-06	chr3:141465216-141834924(+)	19135	ENSMUSG00000059921	protein_coding	22253	0.417665	0.086069	0.691133	-1.34244	-0.250514	0.247564	1.72849	6.9763	1.49789e-05
ENSMUSG00000041889.7	Shisa4	-1.3238	5.64001	-7.30907	2.22135e-06	0.000116904	4.9874	-8.451	-1.05314	0.000174354	chr1:135371057-135375237(-)	2418	ENSMUSG00000041889	protein_coding	77552	-1.20649	-0.27959	0.274286	0.571372	0.105111	0.597001	-1.86418	-2.4454	0.0308861
ENSMUSG00000028222.2	Calb1	1.02722	6.71125	7.39442	1.92886e-06	0.000105463	4.9856	17.1906	0.860405	3.22394e-06	chr4:15881264-15908064(+)	4846	ENSMUSG00000028222	protein_coding	12307	5.10056	1.00274	0.00241522	-4.67531	-1.05438	0.00846648	1.39214	2.16785	0.0510327
ENSMUSG00000060675.13	Pla2g16	-1.55934	4.75006	-7.24062	2.48942e-06	0.000128899	4.97779	-6.58253	-0.976226	0.000662656	chr19:7557459-7588545(+)	6396	ENSMUSG00000060675	protein_coding	225845	-6.0723	-2.87009	0.00100655	-5.16539	-1.15708	0.00587394	-0.000767851	-0.00140204	0.998904
ENSMUSG00000025203.5	Scd2	-0.820402	10.2012	-7.61525	1.34456e-06	7.82773e-05	4.97623	-13.4493	-0.666485	1.3076e-05	chr19:44293676-44306864(+)	5453	ENSMUSG00000025203	protein_coding	20250	-8.35441	-1.55346	0.000185616	-2.94348	-0.898248	0.0398781	1.77839	7.55198	6.82568e-06
ENSMUSG00000006281.7	Tep1	2.33443	2.86426	7.19161	2.70201e-06	0.000137999	4.97482	11.509	1.7124	3.15109e-05	chr14:50824062-50870560(-)	8168	ENSMUSG00000006281	protein_coding	21745	0.891206	0.498438	0.408084	-1.09218	-0.632193	0.333524	3.42368	7.09675	1.26642e-05
ENSMUSG00000021470.17	Ercc6l2	1.76152	4.94449	7.26668	2.38357e-06	0.000124277	4.96093	10.6424	1.49478	4.88468e-05	chr13:63815240-63900302(+)	7681	ENSMUSG00000021470	protein_coding	76251	0.0184461	0.00576043	0.985898	0.280504	0.0655311	0.792397	1.68191	4.69292	0.000523263
ENSMUSG00000040289.8	Hey1	-1.55061	5.01234	-7.23036	2.53241e-06	0.000130641	4.93503	-5.12442	-0.930627	0.00236059	chr3:8663359-8667256(-)	3265	ENSMUSG00000040289	protein_coding	15213	-4.88531	-1.4345	0.00297839	0.566292	0.0875921	0.60015	-2.73763	-2.4211	0.0322882
ENSMUSG00000035048.13	Anapc13	-2.40015	3.68061	-7.1624	2.83768e-06	0.000143749	4.9296	-4.34448	-1.01029	0.00518575	chr9:102626296-102634425(+)	2377	ENSMUSG00000035048	protein_coding	69010	-0.871705	-1.05275	0.41781	-2.11596	-0.680652	0.0986538	-1.21862	-1.23926	0.238984
ENSMUSG00000039717.16	Ralyl	-1.07021	6.64067	-7.34068	2.10793e-06	0.000111985	4.9189	-7.46312	-0.784811	0.000341115	chr3:13471655-14182287(+)	3672	ENSMUSG00000039717	protein_coding	76897	-1.18062	-0.323725	0.283662	5.85353	0.812378	0.00367027	-1.77803	-1.70737	0.11352
ENSMUSG00000056222.14	Spock1	-1.02886	7.74808	-7.4166	1.85967e-06	0.000102114	4.91843	-12.4772	-0.914029	1.99933e-05	chr13:57421195-57908314(-)	8347	ENSMUSG00000056222	protein_coding	20745	0.483703	0.0733837	0.646223	5.01753	0.850213	0.00654008	-1.29702	-5.11207	0.00025816
ENSMUSG00000071528.3	Usmg5	-2.23693	3.4537	-7.1487	2.9038e-06	0.00014631	4.90985	-9.13971	-1.06509	0.000113556	chr19:47083471-47090625(-)	341	ENSMUSG00000071528	protein_coding	66477	-1.80785	-0.940447	0.12206	-0.145664	-0.0908567	0.890927	-2.55412	-2.57136	0.0245155
ENSMUSG00000040037.13	Negr1	-0.98431	7.3417	-7.36787	2.01524e-06	0.000108601	4.88229	-18.3457	-0.809208	2.21981e-06	chr3:156561794-157316445(+)	10506	ENSMUSG00000040037	protein_coding	320840	-5.36377	-0.828419	0.00188437	0.412129	0.0777657	0.700459	-0.921293	-2.68968	0.0197096
ENSMUSG00000032525.14	Nktr	1.19245	7.08706	7.35518	2.05797e-06	0.000110111	4.87414	23.8388	1.55631	4.90587e-07	chr9:121719169-121756843(+)	17457	ENSMUSG00000032525	protein_coding	18087	-2.21695	-0.565369	0.0697744	-1.80649	-0.60115	0.141866	0.83001	1.76454	0.103103
ENSMUSG00000044894.14	Uqcrq	-1.89628	4.33627	-7.15249	2.88537e-06	0.000145708	4.87358	-7.84296	-1.01479	0.000261303	chr11:53427922-53430831(-)	1831	ENSMUSG00000044894	protein_coding	22272	-1.70412	-0.535867	0.140679	-1.38457	-0.522938	0.235342	-2.41651	-2.42946	0.0317987
ENSMUSG00000003949.16	Hlf	-1.08026	6.61364	-7.31241	2.20906e-06	0.000116708	4.87282	-7.58981	-0.808357	0.000311711	chr11:90336536-90390895(-)	6681	ENSMUSG00000003949	protein_coding	217082	-4.0136	-1.08123	0.00743396	-1.05792	-0.161459	0.347218	-2.25586	-3.1637	0.00818218
ENSMUSG00000024998.17	Plce1	1.26342	6.05125	7.2848	2.31275e-06	0.000121147	4.87144	10.8498	1.13907	4.38534e-05	chr19:38481109-38785030(+)	15998	ENSMUSG00000024998	protein_coding	74055	-2.74751	-0.816565	0.0343983	-3.00588	-1.16868	0.0374116	4.13311	5.27161	0.00019855
ENSMUSG00000030432.12	Rpl28	-1.85284	4.78999	-7.16561	2.82247e-06	0.000143499	4.84859	-5.46183	-1.06242	0.00172167	chr7:4792874-4795066(+)	1840	ENSMUSG00000030432	protein_coding	19943	0.84326	0.308167	0.432306	-1.70781	-0.322773	0.15959	-0.612748	-0.988984	0.34223
ENSMUSG00000024403.16	Atp6v1g2	-0.867896	7.99366	-7.38836	1.94823e-06	0.00010575	4.84147	-11.1493	-0.829937	3.76547e-05	chr17:35233660-35238767(+)	2510	ENSMUSG00000024403	protein_coding	66237	-0.568877	-0.0842645	0.590659	7.18543	0.956807	0.00166022	-2.75302	-2.90282	0.0132799
ENSMUSG00000064341.1	mt-Nd1	-1.05314	11.6705	-7.62962	1.31365e-06	7.69682e-05	4.84033	-6.86856	-0.875717	0.000530077	chrM:2751-3707(+)	957	ENSMUSG00000064341	protein_coding	17716	-7.96873	-3.07564	0.000239816	-20.2633	-8.98808	2.42698e-05	8.42129	5.23502	0.000210808
ENSMUSG00000025576.17	Rbfox3	-1.39336	5.90224	-7.22982	2.53469e-06	0.000130641	4.82177	-6.93374	-1.09017	0.00050432	chr11:118489762-118911597(-)	5818	ENSMUSG00000025576	protein_coding	52897	-1.08517	-0.16559	0.32066	12.2236	1.48175	0.000195728	-4.01939	-4.32551	0.000990776
ENSMUSG00000058153.15	Sez6l	-1.00941	7.12236	-7.31149	2.21242e-06	0.000116708	4.81162	-14.3501	-0.980163	9.0469e-06	chr5:112419151-112577185(-)	6070	ENSMUSG00000058153	protein_coding	56747	-0.917774	-0.165664	0.395112	2.82187	0.672545	0.0452457	-0.538366	-2.37955	0.0348278
ENSMUSG00000038587.8	Akap12	1.17835	7.04506	7.31404	2.20308e-06	0.000116708	4.81034	7.63509	1.11674	0.00030192	chr10:4266329-4359468(+)	6244	ENSMUSG00000038587	protein_coding	83397	-2.79142	-1.48235	0.0324899	-3.37927	-0.817446	0.0258729	3.43536	7.30635	9.4974e-06
ENSMUSG00000030655.15	Smg1	1.54689	7.6394	7.35254	2.06698e-06	0.000110331	4.80758	7.44749	1.38516	0.000344959	chr7:118131308-118243670(-)	23984	ENSMUSG00000030655	protein_coding	233789	4.57668	0.681548	0.00406659	-4.49341	-1.0824	0.00976752	1.88902	3.5329	0.00413585
ENSMUSG00000032966.14	Fkbp1a	-1.04051	7.91048	-7.35593	2.0554e-06	0.000110111	4.79644	-6.51924	-0.686816	0.000696933	chr2:151542483-151561692(+)	3857	ENSMUSG00000032966	protein_coding	14225	-3.21665	-0.521488	0.0189561	3.01095	0.375902	0.0372188	-2.54085	-2.011	0.0673864
ENSMUSG00000021301.8	Hecw1	1.23787	6.24506	7.24924	2.45384e-06	0.00012735	4.78951	9.64655	1.13677	8.43222e-05	chr13:14226438-14523226(-)	9460	ENSMUSG00000021301	protein_coding	94253	2.23891	0.356772	0.0677261	-0.736042	-0.115219	0.500784	0.02619	0.0656987	0.948702
ENSMUSG00000025400.10	Tac2	-2.0465	3.83162	-7.05591	3.39598e-06	0.000167724	4.7514	-6.81535	-2.45184	0.000552238	chr10:127724478-127731767(+)	883	ENSMUSG00000025400	protein_coding	21334	-0.72816	-1.06658	0.494705	-7.05888	-4.18295	0.00178005	2.82561	4.35504	0.000940636
ENSMUSG00000000632.13	Sez6	-1.4424	4.80503	-7.08325	3.24248e-06	0.000160495	4.70544	-14.6725	-1.37546	7.9719e-06	chr11:77930800-77979048(+)	5779	ENSMUSG00000000632	protein_coding	20370	-0.10908	-0.0247957	0.916796	5.61515	1.24282	0.00429693	-2.17602	-4.33828	0.000968765
ENSMUSG00000046160.6	Olig1	-1.57344	5.29276	-7.11458	3.07547e-06	0.000153582	4.70131	-12.4837	-1.12444	1.99346e-05	chr16:91269772-91271933(+)	2162	ENSMUSG00000046160	protein_coding	50914	-0.957981	-0.361275	0.376088	-8.00642	-2.24112	0.00108271	1.44001	3.17486	0.00801455
ENSMUSG00000021998.16	Lcp1	1.8471	4.01561	7.04358	3.46768e-06	0.000170143	4.68261	6.54936	1.83622	0.000680373	chr14:75131101-75230842(+)	9504	ENSMUSG00000021998	protein_coding	18826	-1.18278	-0.666815	0.282867	-1.84385	-0.701253	0.135709	1.95469	2.60413	0.0230803
ENSMUSG00000064345.1	mt-Nd2	-1.30233	10.4612	-7.45641	1.74192e-06	9.66527e-05	4.68095	-8.41519	-0.901456	0.000178431	chrM:3914-4951(+)	1038	ENSMUSG00000064345	protein_coding	17717	-5.45158	-2.82675	0.00173795	-15.8613	-8.13993	6.69888e-05	8.63303	4.64721	0.000565986
ENSMUSG00000092035.8	Peg10	0.917516	8.91562	7.36182	2.03551e-06	0.000109431	4.68051	26.4141	1.0981	2.71031e-07	chr6:4747306-4760517(+)	6667	ENSMUSG00000092035	protein_coding	170676	-1.75298	-0.445505	0.131584	-2.59472	-0.523565	0.0576546	4.76378	16.0317	1.85918e-09
ENSMUSG00000061787.15	Rps17	-1.16217	6.13794	-7.16188	2.84019e-06	0.000143749	4.67463	-6.83821	-0.877075	0.00054259	chr7:81342732-81345254(-)	1274	ENSMUSG00000061787	protein_coding	20068	-5.98976	-1.90561	0.00107969	-2.63553	-0.939737	0.0551638	-0.928879	-1.94092	0.0761688
ENSMUSG00000032959.12	Pebp1	-1.01858	7.85403	-7.27261	2.36014e-06	0.000123342	4.66008	-5.01304	-0.798705	0.00262808	chr5:117282654-117287625(-)	1768	ENSMUSG00000032959	protein_coding	23980	-4.02082	-0.782958	0.00737451	1.3646	0.279233	0.241062	-1.92705	-1.48646	0.163
ENSMUSG00000024647.14	Cbln2	-2.0831	3.49699	-6.97415	3.90211e-06	0.000184996	4.62434	-6.47515	-1.2005	0.000722023	chr18:86711110-86718283(+)	2894	ENSMUSG00000024647	protein_coding	12405	1.22729	0.388299	0.266946	-4.01678	-1.42985	0.0144985	-0.00451779	-0.00767159	0.994005
ENSMUSG00000081485.5	Gm12338	-2.62766	3.0192	-6.9797	3.86537e-06	0.000183642	4.6224	-1.57426	-0.812037	0.167916	chr11:75599763-75599954(-)	192	ENSMUSG00000081485	processed_pseudogene		-0.799602	-0.795091	0.45527	0.0611878	0.0325109	0.954017	-1.62619	-2.24767	0.0442223
ENSMUSG00000046230.9	Vps13a	1.2996	5.87587	7.12558	3.01898e-06	0.000151434	4.61895	8.02251	1.29898	0.000231246	chr19:16616763-16780822(-)	9656	ENSMUSG00000046230	protein_coding	271564	-3.02565	-0.756146	0.0240686	-3.76345	-0.952891	0.0181173	1.42132	2.80712	0.0158593
ENSMUSG00000020576.9	Nbas	1.21579	5.98467	7.13166	2.98823e-06	0.000150227	4.61709	10.544	1.0926	5.14449e-05	chr12:13269127-13583810(+)	7239	ENSMUSG00000020576	protein_coding	71169	3.54029	0.689688	0.0128091	-4.32742	-0.997722	0.0111694	2.3714	3.86816	0.00224301
ENSMUSG00000017677.11	Wsb1	1.38416	4.64553	7.03663	3.50878e-06	0.00017104	4.60395	14.3877	1.43808	8.91314e-06	chr11:79239372-79254671(-)	3987	ENSMUSG00000017677	protein_coding	78889	0.433031	0.168372	0.68055	-6.00261	-1.71325	0.00333452	2.02627	2.29513	0.040592
ENSMUSG00000051166.9	Eml5	1.31839	5.85804	7.11181	3.08984e-06	0.000153958	4.59634	7.87902	1.1538	0.00025492	chr12:98786604-98901484(-)	10136	ENSMUSG00000051166	protein_coding	319670	0.722399	0.139211	0.497984	-2.40171	-0.6641	0.0713005	0.74539	1.84315	0.0901816
ENSMUSG00000020721.16	Helz	0.912307	7.55217	7.20991	2.6205e-06	0.000134141	4.57571	9.64866	0.633692	8.42201e-05	chr11:107547930-107693826(+)	15044	ENSMUSG00000020721	protein_coding	78455	0.164436	0.0373304	0.874939	-0.433272	-0.0750244	0.686191	0.428246	1.41126	0.183614
ENSMUSG00000063019.5	Manbal	-2.54675	2.94578	-6.93646	4.16149e-06	0.000195377	4.5479	-2.78087	-0.467535	0.0329374	chr2:157367594-157396763(+)	1107	ENSMUSG00000063019	protein_coding	69161	-3.02501	-1.03355	0.024088	-1.2739	-0.288055	0.268763	-1.65815	-3.35203	0.00577272
ENSMUSG00000046844.6	Vat1l	0.91426	8.52864	7.25158	2.44428e-06	0.000127148	4.53556	13.566	0.768145	1.24504e-05	chr8:114205612-114374071(+)	5462	ENSMUSG00000046844	protein_coding	270097	1.93398	0.453614	0.102683	-1.57328	-0.34113	0.187541	3.45575	10.435	2.29497e-07
ENSMUSG00000031139.14	Mcf2	1.68852	4.59763	6.9912	3.79042e-06	0.000180846	4.53215	12.0784	2.2107	2.40152e-05	chrX:60055956-60179089(-)	4502	ENSMUSG00000031139	protein_coding	109904	3.45643	1.08	0.0141565	2.50631	0.651975	0.0635006	2.22125	4.54938	0.000670112
ENSMUSG00000004347.16	Pde1c	1.51252	5.00371	7.01312	3.65169e-06	0.000176855	4.52348	8.18548	1.28968	0.000207386	chr6:56069804-56569103(-)	20067	ENSMUSG00000004347	protein_coding	18575	2.37816	0.90593	0.0561125	0.282262	0.0741536	0.791138	2.09814	4.18888	0.00126162
ENSMUSG00000038370.6	Pcp4l1	-1.82975	4.06361	-6.92506	4.2434e-06	0.000198249	4.51343	-3.11342	-1.11865	0.0215527	chr1:171173262-171196268(-)	1577	ENSMUSG00000038370	protein_coding	66425	3.31449	0.791758	0.0168094	-6.32705	-1.2836	0.00272422	-2.55525	-7.54937	6.84943e-06
ENSMUSG00000021614.16	Vcan	1.30664	5.73019	7.05392	3.40746e-06	0.000167922	4.5087	8.40022	1.33611	0.000180168	chr13:89655312-89742509(-)	14462	ENSMUSG00000021614	protein_coding	13003	1.79109	0.345084	0.124894	-4.79323	-4.32958	0.0077339	4.14327	2.82159	0.0154393
ENSMUSG00000014592.19	Camta1	0.761657	9.44182	7.29174	2.28622e-06	0.000120037	4.5016	7.75616	0.525688	0.000277442	chr4:150917322-151861876(-)	14570	ENSMUSG00000014592	protein_coding	100072	4.08867	0.670948	0.00684086	4.03918	0.489851	0.0142219	0.457014	1.6626	0.12232
ENSMUSG00000031839.7	Hsbp1	-0.931275	7.80021	-7.17355	2.78509e-06	0.000141919	4.49554	-7.46596	-0.7849	0.000340422	chr8:119344488-119348922(+)	1861	ENSMUSG00000031839	protein_coding	68196	-2.35789	-0.469828	0.057664	2.26269	0.42793	0.0833823	-1.32377	-1.06605	0.307419
ENSMUSG00000063882.12	Uqcrh	-1.32995	5.86232	-7.03758	3.50313e-06	0.00017104	4.49547	-8.50345	-1.13747	0.000168574	chr4:116066965-116075071(-)	1237	ENSMUSG00000063882	protein_coding	66576	-3.60465	-1.37516	0.0118714	-1.21311	-0.443477	0.289	-1.46101	-1.45265	0.172011
ENSMUSG00000022957.19	Itsn1	1.01817	8.32747	7.21328	2.60576e-06	0.000133691	4.49224	8.68179	1.00839	0.000150518	chr16:91729281-91920597(+)	22539	ENSMUSG00000022957	protein_coding	16443	5.26628	0.651689	0.00206372	-0.18414	-0.02799	0.862473	1.36856	3.7465	0.00279764
ENSMUSG00000024256.6	Adcyap1	-1.27434	5.43315	-7.00194	3.7218e-06	0.00017871	4.48759	-9.5036	-1.32847	9.15747e-05	chr17:93199422-93205485(+)	2088	ENSMUSG00000024256	protein_coding	11516	-1.51713	-1.08093	0.181435	-2.55725	-0.894646	0.0600548	2.82689	4.9354	0.000346694
ENSMUSG00000034235.16	Usp54	1.02595	6.52454	7.09054	3.20281e-06	0.000159233	4.48504	9.77518	0.792885	7.83619e-05	chr14:20548912-20618354(-)	8921	ENSMUSG00000034235	protein_coding	78787	-0.0353819	-0.00824016	0.972955	-3.87282	-0.828999	0.0164368	1.50335	2.55333	0.0253421
ENSMUSG00000047361.16	Gm973	1.64853	4.01816	6.9179	4.29576e-06	0.000199864	4.46969	9.65458	1.29711	8.39353e-05	chr1:59516264-59636417(+)	5484	ENSMUSG00000047361	protein_coding	381260	-1.81447	-1.42951	0.120957	-4.66854	-3.30879	0.00851104	4.68006	6.24097	4.34933e-05
ENSMUSG00000058600.13	Rpl30	-1.1602	5.77902	-7.01319	3.65126e-06	0.000176855	4.46257	-7.30582	-0.923264	0.000382198	chr15:34440505-34443640(-)	3020	ENSMUSG00000058600	protein_coding	19946	-1.57454	-0.947658	0.167852	-6.8624	-1.40864	0.00198778	0.616083	0.65725	0.52345
ENSMUSG00000073702.11	Rpl31	-0.993913	7.2509	-7.11633	3.06641e-06	0.000153471	4.4603	-4.11618	-0.573124	0.00663692	chr1:39367842-39371911(+)	1662	ENSMUSG00000073702	protein_coding	114641	-1.02405	-0.294649	0.346404	-1.43608	-0.593002	0.221204	0.460296	0.461115	0.652977
ENSMUSG00000038690.15	Atp5j2	-1.53001	4.51854	-6.91663	4.30511e-06	0.000199885	4.45245	-4.85502	-0.787466	0.00306898	chr5:145183698-145192062(-)	3306	ENSMUSG00000038690	protein_coding	57423	-2.08392	-1.98087	0.0836356	-2.29071	-0.953897	0.0807736	-1.4289	-1.34731	0.202817
ENSMUSG00000046330.10	Rpl37a	-1.49703	5.66709	-6.99303	3.7786e-06	0.000180665	4.44852	-10.681	-1.25027	4.78701e-05	chr1:72711290-72713813(+)	1410	ENSMUSG00000046330	protein_coding	19981	0.959351	0.322998	0.375453	-2.62282	-1.39265	0.0559262	-0.669993	-0.46966	0.647033
ENSMUSG00000013367.5	Iglon5	-1.83724	4.59044	-6.91324	4.33016e-06	0.000200634	4.44362	-2.48532	-0.698023	0.0486092	chr7:43472904-43490075(-)	2622	ENSMUSG00000013367	protein_coding	210094	3.88759	0.882975	0.0085638	3.0508	0.612613	0.035745	-1.06616	-2.45549	0.0303217
ENSMUSG00000028556.15	Dock7	1.19786	5.53671	6.9991	3.73978e-06	0.00017919	4.43884	13.689	1.16555	1.18284e-05	chr4:98936671-99120915(-)	16818	ENSMUSG00000028556	protein_coding	67299	2.25155	0.381542	0.0665748	-4.42724	-0.955799	0.0102995	1.66555	3.146	0.00845525
ENSMUSG00000079523.8	Tmsb10	-2.86157	3.80202	-6.86114	4.73527e-06	0.000214972	4.42649	-2.65556	-0.822334	0.0387968	chr6:72957347-72958748(-)	1276	ENSMUSG00000079523	protein_coding	19240	1.65322	1.19391	0.150803	3.67685	0.967421	0.0195937	-2.25874	-1.36631	0.196946
ENSMUSG00000030120.14	Mlf2	-1.56012	6.051	-7.00781	3.68482e-06	0.000177694	4.42295	-5.48842	-0.739434	0.00168039	chr6:124931386-124937238(+)	4106	ENSMUSG00000030120	protein_coding	30853	1.70183	0.411803	0.14112	3.56828	0.67891	0.0216508	-2.43069	-4.37813	0.000903261
ENSMUSG00000040896.16	Kcnd3	0.971486	7.07202	7.0875	3.21927e-06	0.000159698	4.41803	11.4264	0.850269	3.28122e-05	chr3:105452330-105674002(+)	9587	ENSMUSG00000040896	protein_coding	56543	-0.206682	-0.0461235	0.843285	0.484123	0.105591	0.652515	1.3879	6.03503	5.93962e-05
ENSMUSG00000051146.2	Camk2n2	-1.59691	5.27076	-6.92822	4.22054e-06	0.000197592	4.38652	-9.10112	-1.11003	0.000116229	chr16:20619215-20621287(-)	1291	ENSMUSG00000051146	protein_coding	73047	5.01529	1.0264	0.00262239	-5.28454	-1.0236	0.00539612	-0.246196	-0.748754	0.468456
ENSMUSG00000033705.16	Stard9	1.48202	4.61054	6.88587	4.5383e-06	0.000208132	4.34914	11.7731	1.62687	2.77379e-05	chr2:120629126-120731895(+)	19408	ENSMUSG00000033705	protein_coding	668880	1.87805	0.523551	0.110864	-4.78204	-1.91184	0.00780002	3.08714	2.72841	0.0183476
ENSMUSG00000022914.15	Brwd1	1.00161	7.14222	7.04813	3.44104e-06	0.000169206	4.34076	15.2933	1.03455	6.29416e-06	chr16:95992092-96082526(-)	20280	ENSMUSG00000022914	protein_coding	93871	1.56937	0.266211	0.169035	0.506462	0.0862035	0.638021	0.512774	2.07028	0.0607017
ENSMUSG00000074785.4	Plxnc1	1.09199	7.01155	7.03188	3.5372e-06	0.000172052	4.32694	16.5458	1.25862	4.01346e-06	chr10:94790866-94944578(-)	7836	ENSMUSG00000074785	protein_coding	54712	3.47815	0.717763	0.013793	-1.41052	-0.328074	0.228114	2.34876	6.45077	3.18524e-05
ENSMUSG00000064349.1	mt-Tc	-3.22087	2.32771	-6.85263	4.80516e-06	0.000217544	4.32651	-0.296859	-0.218094	0.776864	chrM:5192-5257(-)	66	ENSMUSG00000064349	Mt_tRNA		-0.876488	-4.32997	0.415409	-3.93644	-6.1908	0.0155445	5.68658	3.63529	0.00342765
ENSMUSG00000000594.7	Gm2a	-1.39808	4.93067	-6.86794	4.68021e-06	0.000213334	4.32021	-7.63074	-1.1272	0.000302844	chr11:55098115-55113029(+)	4127	ENSMUSG00000000594	protein_coding	14667	-4.49638	-1.80269	0.00441944	-3.51654	-0.98324	0.0227203	0.504933	1.11178	0.288051
ENSMUSG00000001313.12	Rnd2	-1.29159	5.8891	-6.92368	4.25344e-06	0.000198306	4.29575	-5.06903	-0.746411	0.00248951	chr11:101464999-101471853(+)	1990	ENSMUSG00000001313	protein_coding	11858	2.47837	0.698298	0.0490621	-6.87985	-1.40662	0.00196818	0.620517	0.979225	0.346835
ENSMUSG00000050953.9	Gja1	-1.20274	6.19647	-6.94584	4.09527e-06	0.000193338	4.2923	-11.3276	-0.814822	3.44504e-05	chr10:56377300-56390419(+)	3105	ENSMUSG00000050953	protein_coding	14609	-4.7743	-1.52696	0.0033264	-3.76233	-2.17237	0.0181356	2.91205	4.27952	0.00107448
ENSMUSG00000024502.9	Jakmip2	1.07472	6.05813	6.93627	4.16285e-06	0.000195377	4.26967	11.7201	0.813571	2.8451e-05	chr18:43531408-43687773(-)	3511	ENSMUSG00000024502	protein_coding	76217	0.725514	0.125613	0.496209	6.76477	1.05037	0.002102	-0.834943	-2.98801	0.0113372
ENSMUSG00000070366.5	Plpp4	2.03841	3.13866	6.75988	5.64018e-06	0.000245632	4.26616	2.50304	0.68053	0.0474746	chr7:129257031-129391412(+)	1458	ENSMUSG00000070366	protein_coding	381925	1.53193	2.31448	0.177837	0.909296	0.511169	0.412435	3.33545	5.65358	0.000107446
ENSMUSG00000030329.11	Pianp	-1.38989	5.58603	-6.87919	4.59061e-06	0.000209675	4.25632	-4.74376	-0.936858	0.00343001	chr6:124996694-125003096(+)	2851	ENSMUSG00000030329	protein_coding	319352	1.46029	0.324706	0.195901	9.92649	1.53407	0.000456916	-2.40111	-2.21882	0.0465775
ENSMUSG00000031231.4	Cox7b	-1.13196	5.80968	-6.8807	4.57873e-06	0.000209558	4.22785	-7.17984	-0.801308	0.00041926	chrX:106015700-106022450(+)	1214	ENSMUSG00000031231	protein_coding	66142	-5.54923	-1.44634	0.00159017	0.263151	0.153023	0.804869	-2.05484	-2.71907	0.0186675
ENSMUSG00000042607.15	Asb4	-1.30367	5.18869	-6.81661	5.11288e-06	0.000227592	4.19915	-6.3538	-1.06515	0.000796632	chr6:5383386-5433022(+)	3932	ENSMUSG00000042607	protein_coding	65255	0.908023	2.58818	0.399836	-1.29122	-4.49022	0.263247	7.86364	7.26293	1.00763e-05
ENSMUSG00000096210.1	H1f0	-1.37726	5.11911	-6.81128	5.16021e-06	0.000229171	4.19599	-6.05349	-0.674954	0.00102267	chr15:79028212-79030498(+)	2287	ENSMUSG00000096210	protein_coding	14958	2.07273	0.533394	0.0849241	2.95343	0.47025	0.0394726	-1.91068	-4.02788	0.00168185
ENSMUSG00000036097.7	Fam178a	1.02663	6.93784	6.94832	4.07801e-06	0.000192929	4.18928	20.5431	1.21134	1.15781e-06	chr19:44931119-44983787(+)	6880	ENSMUSG00000036097	protein_coding	226151	-1.23216	-0.311837	0.265251	-0.679494	-0.231749	0.532509	1.06656	3.01216	0.01084
ENSMUSG00000097156.7	Gm3764	1.81684	4.93649	6.81643	5.11454e-06	0.000227592	4.18603	12.0147	2.28117	2.47408e-05	chr3:88206813-88229959(+)	5813	ENSMUSG00000097156	lincRNA		0.198522	0.0616594	0.849376	-9.54369	-3.7644	0.000535633	2.93812	2.66941	0.0204617
ENSMUSG00000028645.11	Slc2a1	-1.28309	5.72775	-6.83723	4.9343e-06	0.000222212	4.1654	-4.61493	-0.601996	0.00390973	chr4:119108711-119137983(+)	3506	ENSMUSG00000028645	protein_coding	20525	0.996105	0.267997	0.358721	0.0905087	0.0261147	0.932045	0.77817	1.82951	0.0923134
ENSMUSG00000000740.12	Rpl13	-1.34828	6.58503	-6.8894	4.51088e-06	0.000208132	4.14983	-5.97957	-1.06659	0.0010891	chr8:123102350-123105244(+)	2595	ENSMUSG00000000740	protein_coding	270106	-3.60791	-0.930806	0.0118261	2.61318	0.727901	0.0565122	-0.108277	-0.176002	0.863233
ENSMUSG00000021313.15	Ryr2	1.68112	7.31149	6.93603	4.16454e-06	0.000195377	4.12215	5.30994	1.42761	0.00198104	chr13:11553103-12106945(-)	16849	ENSMUSG00000021313	protein_coding	20191	4.14597	0.873846	0.00642394	-0.148106	-0.0311832	0.889114	0.493463	0.913305	0.3791
ENSMUSG00000031093.14	Dock11	1.38757	4.46749	6.73035	5.93678e-06	0.000257054	4.09719	12.7796	1.09301	1.74627e-05	chrX:35888832-36076562(+)	9240	ENSMUSG00000031093	protein_coding	75974	4.94555	1.50053	0.00280699	-0.207154	-0.0645078	0.845568	2.92296	3.28062	0.00658799
ENSMUSG00000022122.14	Ednrb	-1.11588	5.79555	-6.80492	5.21717e-06	0.000230334	4.09528	-4.70741	-0.399337	0.00355823	chr14:103814625-103844173(-)	4037	ENSMUSG00000022122	protein_coding	13618	-4.34453	-1.46795	0.00518558	-2.21417	-1.5622	0.0881223	3.35239	5.46377	0.00014541
ENSMUSG00000029649.10	Pomp	-1.06918	6.03205	-6.82076	5.07643e-06	0.000227246	4.09268	-1.36159	-0.220159	0.223582	chr5:147860461-147876456(+)	5216	ENSMUSG00000029649	protein_coding	66537	-1.10293	-0.276183	0.313485	1.67599	0.566888	0.165787	-2.19664	-2.2522	0.0438628
ENSMUSG00000024309.14	Pfdn6	-2.08937	3.54728	-6.654	6.78193e-06	0.000288098	4.08537	-3.52127	-0.691833	0.0131015	chr17:33938821-33940343(-)	1193	ENSMUSG00000024309	protein_coding	14976	2.11201	0.908049	0.0804899	1.23634	0.307021	0.281102	-1.86127	-1.82779	0.0925854
ENSMUSG00000044033.16	Ccdc141	1.71586	3.9218	6.68916	6.37816e-06	0.000274579	4.08432	4.50096	0.756435	0.00439831	chr2:77009902-77170636(-)	11717	ENSMUSG00000044033	protein_coding	545428	-0.993125	-0.617928	0.360056	-2.47126	-0.75291	0.0660019	1.75094	2.04488	0.0634867
ENSMUSG00000038803.7	Ost4	-1.70993	4.19173	-6.67813	6.50196e-06	0.00027884	4.07852	-3.58258	-1.18192	0.012184	chr5:30905885-30907788(-)	1272	ENSMUSG00000038803	protein_coding	67695	2.57032	2.16462	0.0434159	1.34362	0.413049	0.247212	-0.423903	-0.268491	0.79289
ENSMUSG00000045962.16	Wnk1	0.792805	8.86863	7.01065	3.66708e-06	0.000177219	4.07716	11.1249	0.605867	3.812e-05	chr6:119923969-120038672(-)	22825	ENSMUSG00000045962	protein_coding	232341	-1.08505	-0.141014	0.32071	-4.90175	-0.770662	0.00712613	1.27645	3.55631	0.00396175
ENSMUSG00000004317.14	Clcn5	1.06885	6.49116	6.85188	4.8113e-06	0.000217544	4.07137	12.1133	1.23141	2.3627e-05	chrX:7153810-7319358(-)	11452	ENSMUSG00000004317	protein_coding	12728	4.79381	0.97663	0.00326201	-1.74466	-0.515189	0.152714	3.93513	5.51524	0.000133889
ENSMUSG00000026034.17	Clk1	1.35695	5.20557	6.7668	5.57289e-06	0.000243173	4.0691	6.77563	2.08739	0.000569475	chr1:58410189-58424066(-)	8132	ENSMUSG00000026034	protein_coding	12747	4.31511	1.06943	0.00535078	-1.69437	-0.483229	0.162177	1.18607	2.52731	0.0265828
ENSMUSG00000034566.10	Atp5h	-1.32893	6.10309	-6.80128	5.2501e-06	0.000231334	4.0509	-8.11081	-0.834927	0.000217945	chr11:115415689-115419962(-)	1465	ENSMUSG00000034566	protein_coding	71679	-2.43346	-0.681797	0.0520988	-0.629988	-0.220098	0.561425	-0.929335	-2.03415	0.0646988
ENSMUSG00000019027.7	Dnah1	1.17682	5.4838	6.77202	5.52277e-06	0.000241925	4.0493	11.8578	0.872395	2.66422e-05	chr14:31260375-31323896(-)	12872	ENSMUSG00000019027	protein_coding	110084	-1.4219	-1.18716	0.206269	3.67311	0.876551	0.0196607	2.81177	5.67082	0.000104559
ENSMUSG00000033615.9	Cplx1	-1.21673	6.49571	-6.82813	5.01228e-06	0.000225272	4.04859	-10.9128	-1.11078	4.24582e-05	chr5:108518554-108550024(-)	2189	ENSMUSG00000033615	protein_coding	12889	5.65318	1.22605	0.00144844	5.01356	0.758394	0.00655919	-3.66914	-14.887	4.3405e-09
ENSMUSG00000030067.17	Foxp1	1.15068	5.55062	6.76858	5.55573e-06	0.000242895	4.03502	8.85986	0.822769	0.000134691	chr6:98925338-99522721(-)	13751	ENSMUSG00000030067	protein_coding	108655	-3.3239	-0.769122	0.0166174	-1.15899	-0.166013	0.308203	-1.18984	-2.41447	0.0326809
ENSMUSG00000031708.16	Tecr	-1.00099	8.92018	-6.98179	3.85163e-06	0.000183377	4.02943	-6.86873	-0.725223	0.000530009	chr8:83571698-83607971(-)	2191	ENSMUSG00000031708	protein_coding	106529	3.09921	1.64729	0.0219399	7.46095	1.17444	0.00143172	-0.106206	-0.0973537	0.924056
ENSMUSG00000075334.2	Rprm	-2.07499	3.39736	-6.61606	7.2478e-06	0.000301398	4.02772	-8.55593	-1.12676	0.000163012	chr2:54084093-54085552(-)	1460	ENSMUSG00000075334	protein_coding	67874	-2.64528	-1.03108	0.0393251	9.42337	1.51633	0.000563762	-3.86406	-2.33951	0.0374564
ENSMUSG00000001175.13	Calm1	-0.824487	9.91733	-7.04191	3.47755e-06	0.000170256	4.02024	-11.1158	-0.594299	3.82962e-05	chr12:100199435-100209806(+)	4698	ENSMUSG00000001175	protein_coding	12313	-7.8492	-1.12649	0.000260195	5.48349	0.540515	0.00469878	-2.45145	-3.75644	0.00274744
ENSMUSG00000031004.8	Mki67	2.75025	2.45736	6.61541	7.25597e-06	0.000301398	4.01885	5.19756	3.31107	0.00220181	chr7:135689784-135716361(-)	10061	ENSMUSG00000031004	protein_coding	17345	4.11325	1.61363	0.00665836	-4.3681	-3.13622	0.0108046	2.97267	1.82451	0.0931051
ENSMUSG00000024654.8	Asrgl1	-0.977253	7.25592	-6.86429	4.70967e-06	0.000214242	4.01782	-8.09904	-0.579027	0.000219666	chr19:9109868-9135636(-)	4297	ENSMUSG00000024654	protein_coding	66514	-4.0355	-0.824057	0.00725517	-1.58369	-0.258986	0.185209	0.486889	1.23445	0.240706
[truncated: 1,159 more rows]

## Sheet: Table S3
Direction	ID	Description	GeneRatio	BgRatio	pvalue	p.adjust	qvalue	geneID	Count	Ontology
[truncated: 350 more rows]

[truncated: 7 more sheets: Table S4, Table S5, Table S6, Table S7, Table S8, Table S9, Table S10]
